# Supplementary material for: 4-(4-Chloro­phen­yl)-6-meth­oxy-2,2′-bipyridine-5-carbonitrile
Source: Acta Crystallogr Sect E Struct Rep Online. 2009 Apr 8;65(Pt 5):o995. doi: 10.1107/S1600536809012409 (PMC2977687; doi:10.1107/S1600536809012409)
Supplement: Supplementary file 1 [file e-65-0o995-sup1.cif]

##############################################################################
###                                                                        ###
###        Electronic paper (Acta Crystallographica Section E)             ###
###                                                                        ###
##############################################################################
#                                                                            #
# This CIF contains the data in a paper accepted for publication in Acta     #
# Crystallographica Section E. It conforms to the requirements of Notes      #
# for Authors for Section E, and has been peer reviewed under the auspices   #
# of the IUCr Commission on Journals.                                        #
#                                                                            #
# Full details of the Crystallographic Information File format               #
# are given in the paper "The Crystallographic Information File (CIF):       #
# a New Standard Archive File for Crystallography" by S. R. Hall, F. H.      #
# Allen and I. D. Brown [Acta Cryst. (1991), A47, 655-685].                  #
#                                                                            #
# The current version of the core CIF dictionary is obtainable from          #
# ftp://ftp.iucr.org/pub/cif_core.dic. The current version number is 2.4.    #
#                                                                            #
# Software is freely available for graphical display of the structure(s) in  #
# this CIF.  For information consult the CIF home page http://www.iucr.org/  #
# cif/home.html                                                              #
#                                                                            #
# This file may be used for bona fide research purposes within the           #
# scientific community so long as proper attribution is given to the journal # 
# article from which it was obtained.                                        #
#                                                                            #
##############################################################################
                                             
data_global
_audit_creation_method     SHELXL-97
_journal_date_recd_electronic     2009-03-09
_journal_date_accepted     2009-04-02
_journal_name_full     'Acta Crystallographica, Section E'
_journal_year     2009
_journal_volume     65
_journal_issue      5
_journal_page_first     o995
_journal_page_last     o995
_journal_paper_category     QO
_journal_coeditor_code     BT2899
_publ_contact_author_name     ' M.N. Ponnuswamy '
_publ_contact_author_address
;   Centre of Advanced Study in Crystallography and Biophysics
    University of Madras
    Guindy Campus
    Chennai - 600 025
    India
;
_publ_contact_author_email     'mnpsy2004@yahoo.com'
_publ_contact_author_fax     '+9144 22352494'
_publ_contact_author_phone     '+9144 22300122'
_publ_section_title
;
4-(4-Chlorophenyl)-6-methoxy-2,2'-bipyridine-5-carbonitrile
;
loop_
    _publ_author_name
    _publ_author_address
    'P. Ramesh'
;     Department of Physics
      Presidency College (Autonomous)
      Chennai 600 005
      India
;
    'S. S. Sundaresan'
;   Centre of Advanced Study in Crystallography and Biophysics
    University of Madras
    Guindy Campus
    Chennai 600 025
    India
;
    'P. Thirumurugan'
;
      Organic Chemistry Division
      Central Leather Research Institute
      Adyar
      Chennai 600 020
      India
;
    'Paramasivan T. Perumal '
;
      Organic Chemistry Division
      Central Leather Research Institute
      Adyar
      Chennai 600 020
      India
;
    'M. N. Ponnuswamy'
;
    Centre of Advanced Study in Crystallography and Biophysics
    University of Madras
    Guindy Campus
    Chennai 600 025
    India
;
data_I
_audit_creation_method     SHELXL-97
_chemical_name_systematic
;
4-(4-Chlorophenyl)-6-methoxy-2,2'-bipyridine-5-carbonitrile
;
_chemical_name_common
;
4-(4-Chlorophenyl)-6-methoxy-2,2'-bipyridine-5-carbonitrile
;
_chemical_formula_moiety     'C18 H12 Cl N3 O'
_chemical_formula_sum     'C18 H12 Cl N3 O'
_chemical_formula_weight     321.76
_chemical_melting_point     ?
_symmetry_cell_setting     Monoclinic
_symmetry_space_group_name_H-M     P21
_symmetry_space_group_name_Hall     'P 2yb '
loop_
    _symmetry_equiv_pos_as_xyz
    'x, y, z'
    '-x, y+1/2, -z'
_cell_length_a     9.5869(5)
_cell_length_b     13.8761(7)
_cell_length_c     12.2124(6)
_cell_angle_alpha     90.00
_cell_angle_beta     106.896(2)
_cell_angle_gamma     90.00
_cell_volume     1554.47(14)
_cell_formula_units_Z     4
_cell_measurement_reflns_used     3721
_cell_measurement_theta_min     1.74
_cell_measurement_theta_max     27.46
_cell_measurement_temperature     293(2)
_exptl_crystal_description     Block
_exptl_crystal_colour     colorless
_exptl_crystal_size_max     0.30
_exptl_crystal_size_mid     0.25
_exptl_crystal_size_min     0.20
_exptl_crystal_density_diffrn     1.375
_exptl_crystal_density_meas     ?
_exptl_crystal_density_method     'not measured'
_exptl_crystal_F_000     664
_exptl_absorpt_coefficient_mu     0.253
_exptl_absorpt_correction_type     'Multi-scan'
_exptl_absorpt_process_details     '(SADABS; Sheldrick, 2001)'
_exptl_absorpt_correction_T_min     0.927
_exptl_absorpt_correction_T_max     0.951
_exptl_special_details
;
;
_diffrn_ambient_temperature     293(2)
_diffrn_radiation_type     MoK\a
_diffrn_radiation_wavelength     0.71073
_diffrn_radiation_source     'fine-focus sealed tube'
_diffrn_radiation_monochromator     graphite
_diffrn_measurement_device_type
                              'Bruker Kappa APEXII area-detector diffractometer'
_diffrn_measurement_method     '\w and \f scans'
_diffrn_detector_area_resol_mean     ?
_diffrn_reflns_number     17581
_diffrn_reflns_av_R_equivalents     0.0351
_diffrn_reflns_av_sigmaI/netI     0.0451
_diffrn_reflns_theta_min     1.74
_diffrn_reflns_theta_max     27.46
_diffrn_reflns_theta_full     25.00
_diffrn_measured_fraction_theta_max     0.996
_diffrn_measured_fraction_theta_full     1.000
_diffrn_reflns_limit_h_min     -12
_diffrn_reflns_limit_h_max     12
_diffrn_reflns_limit_k_min     -17
_diffrn_reflns_limit_k_max     17
_diffrn_reflns_limit_l_min     -15
_diffrn_reflns_limit_l_max     15
_diffrn_standards_number     0
_diffrn_standards_interval_count     ?
_diffrn_standards_interval_time     0
_diffrn_standards_decay_%     0
_refine_special_details
;
Refinement of <i>F</i>^2^ against ALL reflections. The weighted <i>R</i>-factor
<i>wR</i> and goodness of fit <i>S</i> are based on <i>F</i>^2^, conventional
<i>R</i>-factors <i>R</i> are based on <i>F</i>, with <i>F</i> set to zero for
negative <i>F</i>^2^. The threshold expression of <i>F</i>^2^ >
\s(<i>F</i>^2^) is used only for calculating <i>R</i>-factors(gt) <i>etc</i>.
and is not relevant to the choice of reflections for refinement.
<i>R</i>-factors based on <i>F</i>^2^ are statistically about twice as large
as those based on <i>F</i>, and <i>R</i>- factors based on ALL data will be
even larger.
;
_reflns_number_total     6950
_reflns_number_gt     4300
_reflns_threshold_expression     I>2\s(I)
_refine_ls_structure_factor_coef     Fsqd
_refine_ls_matrix_type     full
_refine_ls_R_factor_all     0.0860
_refine_ls_R_factor_gt     0.0425
_refine_ls_wR_factor_gt     0.0916
_refine_ls_wR_factor_ref     0.1125
_refine_ls_goodness_of_fit_ref     0.995
_refine_ls_restrained_S_all     0.995
_refine_ls_number_reflns     6950
_refine_ls_number_parameters     417
_refine_ls_number_restraints     1
_refine_ls_hydrogen_treatment     constr
_refine_ls_weighting_scheme     calc
_refine_ls_weighting_details
         'calc w=1/[\s^2^(Fo^2^)+(0.0461P)^2^+0.1394P] where P=(Fo^2^+2Fc^2^)/3'
_atom_sites_solution_hydrogens     geom
_atom_sites_solution_primary     direct
_atom_sites_solution_secondary     difmap
_refine_ls_shift/su_max     0.002
_refine_ls_shift/su_mean     0.000
_refine_diff_density_max     0.241
_refine_diff_density_min     -0.176
_refine_ls_extinction_method     none
_refine_ls_extinction_coef     ?
_refine_ls_abs_structure_details     'Flack  (1983), 3268 Friedel pairs'
_refine_ls_abs_structure_Flack     0.05(6)
loop_
    _atom_type_symbol
    _atom_type_description
    _atom_type_scat_dispersion_real
    _atom_type_scat_dispersion_imag
    _atom_type_scat_source
    'C' 'C' 0.0033 0.0016
                         'International Tables Vol C Tables 4.2.6.8 and 6.1.1.4'
    'H' 'H' 0.0000 0.0000
                         'International Tables Vol C Tables 4.2.6.8 and 6.1.1.4'
    'N' 'N' 0.0061 0.0033
                         'International Tables Vol C Tables 4.2.6.8 and 6.1.1.4'
    'O' 'O' 0.0106 0.0060
                         'International Tables Vol C Tables 4.2.6.8 and 6.1.1.4'
    'Cl' 'Cl' 0.1484 0.1585
                         'International Tables Vol C Tables 4.2.6.8 and 6.1.1.4'
_computing_data_collection     'APEX2 (Bruker, 2004)'
_computing_cell_refinement     'SAINT (Bruker, 2004)'
_computing_data_reduction     'SAINT (Bruker, 2004)'
_computing_structure_solution     'SIR92 (Altomare <i>et al.</i>,  1993)'
_computing_structure_refinement     'SHELXL97 (Sheldrick, 2008)'
_computing_molecular_graphics     'ORTEP3 (Farrugia, 1997)'
_computing_publication_material
                            'SHELXL97 (Sheldrick, 2008) and PLATON (Spek, 2009)'
loop_
    _atom_site_type_symbol
    _atom_site_label
    _atom_site_fract_x
    _atom_site_fract_y
    _atom_site_fract_z
    _atom_site_U_iso_or_equiv
    _atom_site_adp_type
    _atom_site_calc_flag
    _atom_site_refinement_flags
    _atom_site_occupancy
    _atom_site_disorder_assembly
    _atom_site_disorder_group
    C C2' -0.0524(3) 0.2747(2) 0.5616(2) 0.0453(7) Uani d . 1 . .
    C C2 -0.1641(3) 0.5282(2) 0.7627(2) 0.0485(7) Uani d . 1 . .
    C C3' 0.0529(3) 0.2755(2) 0.66886(19) 0.0438(6) Uani d . 1 . .
    C C3 -0.0610(3) 0.5309(2) 0.86978(19) 0.0448(6) Uani d . 1 . .
    C C4' 0.1994(3) 0.2704(2) 0.67256(19) 0.0450(6) Uani d . 1 . .
    C C4 0.0852(3) 0.53628(19) 0.87589(19) 0.0427(6) Uani d . 1 . .
    C C5 0.1208(3) 0.5349(2) 0.77260(19) 0.0452(6) Uani d . 1 . .
    H H5 0.2177 0.5373 0.7726 0.054 Uiso calc R 1 . .
    C C5' 0.2306(3) 0.2696(2) 0.56900(19) 0.0467(6) Uani d . 1 . .
    H H5' 0.3271 0.2672 0.5679 0.056 Uiso calc R 1 . .
    C C6 0.0109(3) 0.5301(2) 0.6710(2) 0.0439(6) Uani d . 1 . .
    C C6' 0.1199(3) 0.2723(2) 0.4671(2) 0.0430(6) Uani d . 1 . .
    C C7' -0.3014(3) 0.2777(3) 0.4542(2) 0.0730(9) Uani d . 1 . .
    H H7D -0.2843 0.3307 0.4092 0.110 Uiso calc R 1 . .
    H H7F -0.3957 0.2845 0.4658 0.110 Uiso calc R 1 . .
    H H7E -0.2977 0.2183 0.4147 0.110 Uiso calc R 1 . .
    C C7 -0.4109(3) 0.5274(3) 0.6510(2) 0.0769(10) Uani d . 1 . .
    H H7A -0.3862 0.5766 0.6046 0.115 Uiso calc R 1 . .
    H H7B -0.5054 0.5407 0.6598 0.115 Uiso calc R 1 . .
    H H7C -0.4125 0.4659 0.6147 0.115 Uiso calc R 1 . .
    C C8' 0.0057(3) 0.2856(2) 0.7694(2) 0.0506(7) Uani d . 1 . .
    C C8 -0.1112(3) 0.5223(2) 0.9698(2) 0.0509(7) Uani d . 1 . .
    C C10 0.2010(3) 0.5420(2) 0.9863(2) 0.0452(7) Uani d . 1 . .
    C C10' 0.3164(3) 0.2671(2) 0.78201(19) 0.0451(6) Uani d . 1 . .
    C C11 0.1893(3) 0.6056(2) 1.0710(2) 0.0488(7) Uani d . 1 . .
    H H11 0.1081 0.6455 1.0575 0.059 Uiso calc R 1 . .
    C C11' 0.3071(3) 0.2046(2) 0.8686(2) 0.0540(7) Uani d . 1 . .
    H H11' 0.2262 0.1646 0.8573 0.065 Uiso calc R 1 . .
    C C12' 0.4158(3) 0.2011(2) 0.9709(2) 0.0601(8) Uani d . 1 . .
    H H12' 0.4089 0.1587 1.0281 0.072 Uiso calc R 1 . .
    C C12 0.2950(3) 0.6106(2) 1.1738(2) 0.0540(7) Uani d . 1 . .
    H H12 0.2867 0.6538 1.2298 0.065 Uiso calc R 1 . .
    C C13' 0.5332(3) 0.2601(3) 0.9877(2) 0.0609(9) Uani d . 1 . .
    C C13 0.4138(3) 0.5507(3) 1.1932(2) 0.0565(8) Uani d . 1 . .
    C C14 0.4309(3) 0.4900(3) 1.1102(2) 0.0646(9) Uani d . 1 . .
    H H14 0.5141 0.4520 1.1233 0.078 Uiso calc R 1 . .
    C C14' 0.5486(3) 0.3210(3) 0.9047(3) 0.0661(9) Uani d . 1 . .
    H H14' 0.6307 0.3600 0.9172 0.079 Uiso calc R 1 . .
    C C15' 0.4401(3) 0.3240(2) 0.8012(2) 0.0567(8) Uani d . 1 . .
    H H15' 0.4504 0.3648 0.7436 0.068 Uiso calc R 1 . .
    C C15 0.3241(3) 0.4854(2) 1.0067(2) 0.0572(8) Uani d . 1 . .
    H H15 0.3351 0.4438 0.9501 0.069 Uiso calc R 1 . .
    C C16 0.0424(3) 0.5259(2) 0.5593(2) 0.0454(7) Uani d . 1 . .
    C C16' 0.1494(3) 0.2756(2) 0.3547(2) 0.0464(6) Uani d . 1 . .
    C C18' 0.3136(4) 0.2815(3) 0.2542(3) 0.0821(11) Uani d . 1 . .
    H H18' 0.4099 0.2807 0.2524 0.098 Uiso calc R 1 . .
    C C18 0.2082(4) 0.5207(3) 0.4595(3) 0.0717(10) Uani d . 1 . .
    H H18 0.3052 0.5202 0.4594 0.086 Uiso calc R 1 . .
    C C19 0.1032(4) 0.5161(2) 0.3559(3) 0.0662(10) Uani d . 1 . .
    H H19 0.1284 0.5128 0.2880 0.079 Uiso calc R 1 . .
    C C19' 0.2062(4) 0.2900(3) 0.1528(2) 0.0715(10) Uani d . 1 . .
    H H19' 0.2299 0.2950 0.0844 0.086 Uiso calc R 1 . .
    C C20' 0.0658(4) 0.2910(3) 0.1527(2) 0.0643(9) Uani d . 1 . .
    H H20' -0.0091 0.2968 0.0848 0.077 Uiso calc R 1 . .
    C C20 -0.0384(4) 0.5166(3) 0.3552(2) 0.0629(9) Uani d . 1 . .
    H H20 -0.1127 0.5133 0.2866 0.075 Uiso calc R 1 . .
    C C21 -0.0705(3) 0.5222(2) 0.4585(2) 0.0554(7) Uani d . 1 . .
    H H21 -0.1668 0.5236 0.4601 0.067 Uiso calc R 1 . .
    C C21' 0.0364(3) 0.2832(2) 0.2554(2) 0.0550(8) Uani d . 1 . .
    H H21' -0.0596 0.2831 0.2581 0.066 Uiso calc R 1 . .
    N N1 -0.1311(2) 0.52769(17) 0.66537(16) 0.0476(6) Uani d . 1 . .
    N N1' -0.0218(2) 0.27322(17) 0.46358(16) 0.0477(5) Uani d . 1 . .
    N N9' -0.0333(3) 0.2959(2) 0.8486(2) 0.0696(8) Uani d . 1 . .
    N N9 -0.1527(3) 0.5130(2) 1.0466(2) 0.0711(8) Uani d . 1 . .
    N N17' 0.2879(3) 0.2742(2) 0.35573(18) 0.0655(7) Uani d . 1 . .
    N N17 0.1810(3) 0.5257(2) 0.56052(18) 0.0594(7) Uani d . 1 . .
    O O1 -0.3049(2) 0.52612(18) 0.76094(15) 0.0623(6) Uani d . 1 . .
    O O1' -0.1919(2) 0.27689(18) 0.56248(16) 0.0617(6) Uani d . 1 . .
    Cl Cl1' 0.66572(10) 0.25841(9) 1.11925(7) 0.0970(4) Uani d . 1 . .
    Cl Cl1 0.54493(9) 0.55353(8) 1.32596(6) 0.0888(3) Uani d . 1 . .
loop_
    _atom_site_aniso_label
    _atom_site_aniso_U_11
    _atom_site_aniso_U_22
    _atom_site_aniso_U_33
    _atom_site_aniso_U_12
    _atom_site_aniso_U_13
    _atom_site_aniso_U_23
    C2' 0.0455(16) 0.0402(16) 0.0507(15) -0.0023(15) 0.0149(12) 0.0032(13)
    C2 0.0441(15) 0.0460(17) 0.0545(15) -0.0014(14) 0.0130(12) 0.0042(14)
    C3' 0.0524(16) 0.0416(16) 0.0372(13) -0.0055(15) 0.0126(11) 0.0029(14)
    C3 0.0522(16) 0.0423(15) 0.0408(13) 0.0036(14) 0.0149(11) 0.0003(13)
    C4' 0.0522(15) 0.0395(15) 0.0422(13) -0.0043(15) 0.0121(11) 0.0023(14)
    C4 0.0472(15) 0.0382(15) 0.0422(13) 0.0042(13) 0.0120(11) -0.0021(13)
    C5 0.0436(14) 0.0473(16) 0.0448(13) 0.0024(13) 0.0130(10) -0.0011(13)
    C5' 0.0505(15) 0.0454(16) 0.0433(13) 0.0005(14) 0.0122(11) 0.0043(13)
    C6 0.0504(16) 0.0392(15) 0.0416(13) -0.0009(13) 0.0128(11) -0.0008(13)
    C6' 0.0496(16) 0.0355(14) 0.0427(13) 0.0009(14) 0.0113(11) 0.0023(13)
    C7' 0.0506(17) 0.090(3) 0.0700(19) 0.002(2) 0.0034(14) 0.000(2)
    C7 0.0470(17) 0.102(3) 0.074(2) -0.010(2) 0.0058(14) 0.011(2)
    C8' 0.0565(18) 0.0444(19) 0.0512(16) -0.0023(16) 0.0161(14) 0.0052(14)
    C8 0.0524(16) 0.0514(18) 0.0482(15) 0.0058(15) 0.0137(12) -0.0002(15)
    C10 0.0432(15) 0.0486(17) 0.0427(13) -0.0014(14) 0.0108(11) 0.0027(14)
    C10' 0.0512(15) 0.0468(15) 0.0377(12) -0.0019(14) 0.0135(10) -0.0030(13)
    C11 0.0535(17) 0.0529(17) 0.0414(14) 0.0028(14) 0.0159(12) -0.0007(13)
    C11' 0.0587(18) 0.0557(18) 0.0451(15) -0.0016(14) 0.0110(12) 0.0012(14)
    C12' 0.068(2) 0.066(2) 0.0444(15) 0.0144(17) 0.0133(14) 0.0025(15)
    C12 0.0605(18) 0.0609(19) 0.0416(14) -0.0107(16) 0.0167(13) -0.0050(13)
    C13' 0.0528(18) 0.076(2) 0.0464(15) 0.0167(18) 0.0034(13) -0.0115(17)
    C13 0.0516(17) 0.069(2) 0.0411(14) -0.0138(17) 0.0015(12) 0.0058(16)
    C14 0.0552(19) 0.068(2) 0.0638(19) 0.0076(17) 0.0063(16) 0.0046(18)
    C14' 0.0426(17) 0.078(2) 0.074(2) -0.0076(16) 0.0120(16) -0.0202(19)
    C15' 0.0550(18) 0.060(2) 0.0569(17) -0.0061(15) 0.0200(14) -0.0035(15)
    C15 0.0569(18) 0.057(2) 0.0541(16) 0.0098(15) 0.0107(14) -0.0035(15)
    C16 0.0549(17) 0.0386(16) 0.0418(14) -0.0049(15) 0.0124(12) -0.0012(13)
    C16' 0.0569(16) 0.0394(15) 0.0427(13) -0.0013(15) 0.0143(11) -0.0003(13)
    C18' 0.076(2) 0.122(3) 0.0567(18) 0.010(2) 0.0321(16) 0.009(2)
    C18 0.077(2) 0.083(3) 0.065(2) -0.008(2) 0.0367(18) -0.004(2)
    C19 0.097(3) 0.059(2) 0.0525(18) -0.012(2) 0.0378(18) -0.0001(16)
    C19' 0.094(3) 0.081(3) 0.0451(16) 0.003(2) 0.0294(17) 0.0030(18)
    C20' 0.083(2) 0.065(2) 0.0393(15) -0.0019(19) 0.0100(15) -0.0059(16)
    C20 0.085(2) 0.058(2) 0.0422(16) -0.0044(19) 0.0135(16) 0.0041(15)
    C21 0.0601(18) 0.0571(19) 0.0465(15) 0.0019(16) 0.0113(12) 0.0031(14)
    C21' 0.0580(17) 0.062(2) 0.0438(15) -0.0013(16) 0.0121(12) -0.0027(15)
    N1 0.0496(13) 0.0515(15) 0.0400(11) -0.0026(12) 0.0102(9) 0.0012(11)
    N1' 0.0509(13) 0.0470(13) 0.0436(12) -0.0002(13) 0.0113(10) 0.0018(11)
    N9' 0.093(2) 0.0659(19) 0.0600(16) -0.0049(15) 0.0382(15) 0.0010(14)
    N9 0.0778(18) 0.084(2) 0.0598(15) 0.0023(16) 0.0336(13) -0.0006(15)
    N17' 0.0601(16) 0.089(2) 0.0499(13) 0.0088(17) 0.0201(11) 0.0099(15)
    N17 0.0592(15) 0.0710(18) 0.0500(13) -0.0052(15) 0.0190(11) -0.0064(14)
    O1 0.0460(11) 0.0844(17) 0.0555(11) -0.0024(12) 0.0132(9) 0.0104(12)
    O1' 0.0462(11) 0.0785(16) 0.0605(12) 0.0000(12) 0.0160(9) -0.0005(12)
    Cl1' 0.0709(5) 0.1312(9) 0.0664(5) 0.0322(6) -0.0157(4) -0.0216(6)
    Cl1 0.0726(5) 0.1207(8) 0.0551(4) -0.0156(5) -0.0101(3) 0.0127(5)
_geom_special_details
;
All e.s.d.'s (except the e.s.d. in the dihedral angle between two l.s. planes)
are estimated using the full covariance matrix. The cell e.s.d.'s are taken
into account individually in the estimation of e.s.d.'s in distances, angles
and torsion angles; correlations between e.s.d.'s in cell parameters are only
used when they are defined by crystal symmetry. An approximate (isotropic)
treatment of cell e.s.d.'s is used for estimating e.s.d.'s involving l.s.
planes.
;
loop_
    _geom_bond_atom_site_label_1
    _geom_bond_atom_site_label_2
    _geom_bond_site_symmetry_2
    _geom_bond_distance
    _geom_bond_publ_flag
    C2' N1' . 1.313(3) ?
    C2' O1' . 1.341(3) ?
    C2' C3' . 1.403(3) ?
    C2 N1 . 1.316(3) ?
    C2 O1 . 1.344(3) ?
    C2 C3 . 1.391(3) ?
    C3' C4' . 1.394(3) ?
    C3' C8' . 1.433(4) ?
    C3 C4 . 1.384(3) ?
    C3 C8 . 1.442(4) ?
    C4' C5' . 1.382(3) ?
    C4' C10' . 1.475(3) ?
    C4 C5 . 1.399(3) ?
    C4 C10 . 1.478(3) ?
    C5 C6 . 1.376(3) ?
    C5 H5 . 0.9300 ?
    C5' C6' . 1.382(3) ?
    C5' H5' . 0.9300 ?
    C6 N1 . 1.343(3) ?
    C6 C16 . 1.481(3) ?
    C6' N1' . 1.346(3) ?
    C6' C16' . 1.481(3) ?
    C7' O1' . 1.430(3) ?
    C7' H7D . 0.9600 ?
    C7' H7F . 0.9600 ?
    C7' H7E . 0.9600 ?
    C7 O1 . 1.430(3) ?
    C7 H7A . 0.9600 ?
    C7 H7B . 0.9600 ?
    C7 H7C . 0.9600 ?
    C8' N9' . 1.143(4) ?
    C8 N9 . 1.127(3) ?
    C10 C15 . 1.379(4) ?
    C10 C11 . 1.388(4) ?
    C10' C15' . 1.387(4) ?
    C10' C11' . 1.391(4) ?
    C11 C12 . 1.368(4) ?
    C11 H11 . 0.9300 ?
    C11' C12' . 1.375(3) ?
    C11' H11' . 0.9300 ?
    C12' C13' . 1.358(5) ?
    C12' H12' . 0.9300 ?
    C12 C13 . 1.374(4) ?
    C12 H12 . 0.9300 ?
    C13' C14' . 1.361(5) ?
    C13' Cl1' . 1.735(3) ?
    C13 C14 . 1.364(4) ?
    C13 Cl1 . 1.739(3) ?
    C14 C15 . 1.378(4) ?
    C14 H14 . 0.9300 ?
    C14' C15' . 1.384(4) ?
    C14' H14' . 0.9300 ?
    C15' H15' . 0.9300 ?
    C15 H15 . 0.9300 ?
    C16 N17 . 1.324(3) ?
    C16 C21 . 1.384(3) ?
    C16' N17' . 1.325(3) ?
    C16' C21' . 1.376(3) ?
    C18' N17' . 1.337(4) ?
    C18' C19' . 1.366(4) ?
    C18' H18' . 0.9300 ?
    C18 N17 . 1.335(3) ?
    C18 C19 . 1.370(4) ?
    C18 H18 . 0.9300 ?
    C19 C20 . 1.355(4) ?
    C19 H19 . 0.9300 ?
    C19' C20' . 1.346(4) ?
    C19' H19' . 0.9300 ?
    C20' C21' . 1.367(4) ?
    C20' H20' . 0.9300 ?
    C20 C21 . 1.384(4) ?
    C20 H20 . 0.9300 ?
    C21 H21 . 0.9300 ?
    C21' H21' . 0.9300 ?
loop_
    _geom_angle_atom_site_label_1
    _geom_angle_atom_site_label_2
    _geom_angle_atom_site_label_3
    _geom_angle_site_symmetry_1
    _geom_angle_site_symmetry_3
    _geom_angle
    _geom_angle_publ_flag
    N1' C2' O1' . . 119.7(2) ?
    N1' C2' C3' . . 124.1(2) ?
    O1' C2' C3' . . 116.2(2) ?
    N1 C2 O1 . . 119.3(2) ?
    N1 C2 C3 . . 123.9(2) ?
    O1 C2 C3 . . 116.8(2) ?
    C4' C3' C2' . . 118.4(2) ?
    C4' C3' C8' . . 122.9(2) ?
    C2' C3' C8' . . 118.7(2) ?
    C4 C3 C2 . . 118.9(2) ?
    C4 C3 C8 . . 122.8(2) ?
    C2 C3 C8 . . 118.2(2) ?
    C5' C4' C3' . . 117.0(2) ?
    C5' C4' C10' . . 121.3(2) ?
    C3' C4' C10' . . 121.6(2) ?
    C3 C4 C5 . . 117.3(2) ?
    C3 C4 C10 . . 122.1(2) ?
    C5 C4 C10 . . 120.5(2) ?
    C6 C5 C4 . . 119.4(2) ?
    C6 C5 H5 . . 120.3 ?
    C4 C5 H5 . . 120.3 ?
    C4' C5' C6' . . 120.7(2) ?
    C4' C5' H5' . . 119.7 ?
    C6' C5' H5' . . 119.7 ?
    N1 C6 C5 . . 123.1(2) ?
    N1 C6 C16 . . 115.3(2) ?
    C5 C6 C16 . . 121.6(2) ?
    N1' C6' C5' . . 122.2(2) ?
    N1' C6' C16' . . 115.6(2) ?
    C5' C6' C16' . . 122.1(2) ?
    O1' C7' H7D . . 109.5 ?
    O1' C7' H7F . . 109.5 ?
    H7D C7' H7F . . 109.5 ?
    O1' C7' H7E . . 109.5 ?
    H7D C7' H7E . . 109.5 ?
    H7F C7' H7E . . 109.5 ?
    O1 C7 H7A . . 109.5 ?
    O1 C7 H7B . . 109.5 ?
    H7A C7 H7B . . 109.5 ?
    O1 C7 H7C . . 109.5 ?
    H7A C7 H7C . . 109.5 ?
    H7B C7 H7C . . 109.5 ?
    N9' C8' C3' . . 178.3(4) ?
    N9 C8 C3 . . 177.9(3) ?
    C15 C10 C11 . . 118.5(2) ?
    C15 C10 C4 . . 120.7(2) ?
    C11 C10 C4 . . 120.8(2) ?
    C15' C10' C11' . . 117.9(2) ?
    C15' C10' C4' . . 121.6(2) ?
    C11' C10' C4' . . 120.6(2) ?
    C12 C11 C10 . . 121.2(3) ?
    C12 C11 H11 . . 119.4 ?
    C10 C11 H11 . . 119.4 ?
    C12' C11' C10' . . 120.9(3) ?
    C12' C11' H11' . . 119.6 ?
    C10' C11' H11' . . 119.6 ?
    C13' C12' C11' . . 119.5(3) ?
    C13' C12' H12' . . 120.3 ?
    C11' C12' H12' . . 120.3 ?
    C11 C12 C13 . . 118.9(3) ?
    C11 C12 H12 . . 120.5 ?
    C13 C12 H12 . . 120.5 ?
    C12' C13' C14' . . 121.7(3) ?
    C12' C13' Cl1' . . 118.9(3) ?
    C14' C13' Cl1' . . 119.3(3) ?
    C14 C13 C12 . . 121.2(2) ?
    C14 C13 Cl1 . . 119.8(3) ?
    C12 C13 Cl1 . . 119.0(2) ?
    C13 C14 C15 . . 119.5(3) ?
    C13 C14 H14 . . 120.2 ?
    C15 C14 H14 . . 120.2 ?
    C13' C14' C15' . . 118.9(3) ?
    C13' C14' H14' . . 120.5 ?
    C15' C14' H14' . . 120.5 ?
    C14' C15' C10' . . 121.0(3) ?
    C14' C15' H15' . . 119.5 ?
    C10' C15' H15' . . 119.5 ?
    C14 C15 C10 . . 120.6(3) ?
    C14 C15 H15 . . 119.7 ?
    C10 C15 H15 . . 119.7 ?
    N17 C16 C21 . . 122.2(2) ?
    N17 C16 C6 . . 117.5(2) ?
    C21 C16 C6 . . 120.3(2) ?
    N17' C16' C21' . . 122.7(2) ?
    N17' C16' C6' . . 116.9(2) ?
    C21' C16' C6' . . 120.4(3) ?
    N17' C18' C19' . . 123.6(3) ?
    N17' C18' H18' . . 118.2 ?
    C19' C18' H18' . . 118.2 ?
    N17 C18 C19 . . 124.5(3) ?
    N17 C18 H18 . . 117.7 ?
    C19 C18 H18 . . 117.7 ?
    C20 C19 C18 . . 118.1(3) ?
    C20 C19 H19 . . 120.9 ?
    C18 C19 H19 . . 120.9 ?
    C20' C19' C18' . . 119.5(3) ?
    C20' C19' H19' . . 120.3 ?
    C18' C19' H19' . . 120.3 ?
    C19' C20' C21' . . 118.1(3) ?
    C19' C20' H20' . . 120.9 ?
    C21' C20' H20' . . 120.9 ?
    C19 C20 C21 . . 118.8(3) ?
    C19 C20 H20 . . 120.6 ?
    C21 C20 H20 . . 120.6 ?
    C16 C21 C20 . . 119.3(3) ?
    C16 C21 H21 . . 120.4 ?
    C20 C21 H21 . . 120.4 ?
    C20' C21' C16' . . 119.7(3) ?
    C20' C21' H21' . . 120.2 ?
    C16' C21' H21' . . 120.2 ?
    C2 N1 C6 . . 117.4(2) ?
    C2' N1' C6' . . 117.50(19) ?
    C16' N17' C18' . . 116.4(3) ?
    C16 N17 C18 . . 117.1(2) ?
    C2 O1 C7 . . 116.9(2) ?
    C2' O1' C7' . . 117.3(2) ?
loop_
    _geom_torsion_atom_site_label_1
    _geom_torsion_atom_site_label_2
    _geom_torsion_atom_site_label_3
    _geom_torsion_atom_site_label_4
    _geom_torsion_site_symmetry_1
    _geom_torsion_site_symmetry_2
    _geom_torsion_site_symmetry_3
    _geom_torsion_site_symmetry_4
    _geom_torsion
    _geom_torsion_publ_flag
    N1' C2' C3' C4' . . . . -2.8(5) ?
    O1' C2' C3' C4' . . . . 178.1(3) ?
    N1' C2' C3' C8' . . . . 174.6(3) ?
    O1' C2' C3' C8' . . . . -4.5(4) ?
    N1 C2 C3 C4 . . . . 2.0(4) ?
    O1 C2 C3 C4 . . . . -178.0(3) ?
    N1 C2 C3 C8 . . . . -174.4(3) ?
    O1 C2 C3 C8 . . . . 5.6(4) ?
    C2' C3' C4' C5' . . . . 3.1(4) ?
    C8' C3' C4' C5' . . . . -174.2(3) ?
    C2' C3' C4' C10' . . . . -177.7(3) ?
    C8' C3' C4' C10' . . . . 5.1(5) ?
    C2 C3 C4 C5 . . . . -2.4(4) ?
    C8 C3 C4 C5 . . . . 173.8(3) ?
    C2 C3 C4 C10 . . . . 178.3(3) ?
    C8 C3 C4 C10 . . . . -5.4(4) ?
    C3 C4 C5 C6 . . . . 1.1(4) ?
    C10 C4 C5 C6 . . . . -179.6(3) ?
    C3' C4' C5' C6' . . . . -1.0(4) ?
    C10' C4' C5' C6' . . . . 179.7(3) ?
    C4 C5 C6 N1 . . . . 0.8(4) ?
    C4 C5 C6 C16 . . . . -178.3(3) ?
    C4' C5' C6' N1' . . . . -1.8(4) ?
    C4' C5' C6' C16' . . . . 177.4(3) ?
    C4' C3' C8' N9' . . . . 116(12) ?
    C2' C3' C8' N9' . . . . -62(12) ?
    C4 C3 C8 N9 . . . . -124(9) ?
    C2 C3 C8 N9 . . . . 52(9) ?
    C3 C4 C10 C15 . . . . 134.3(3) ?
    C5 C4 C10 C15 . . . . -45.0(4) ?
    C3 C4 C10 C11 . . . . -46.8(4) ?
    C5 C4 C10 C11 . . . . 134.0(3) ?
    C5' C4' C10' C15' . . . . 45.0(4) ?
    C3' C4' C10' C15' . . . . -134.2(3) ?
    C5' C4' C10' C11' . . . . -133.5(3) ?
    C3' C4' C10' C11' . . . . 47.3(4) ?
    C15 C10 C11 C12 . . . . -1.8(4) ?
    C4 C10 C11 C12 . . . . 179.2(3) ?
    C15' C10' C11' C12' . . . . 1.4(4) ?
    C4' C10' C11' C12' . . . . 179.9(3) ?
    C10' C11' C12' C13' . . . . 0.5(4) ?
    C10 C11 C12 C13 . . . . -0.6(4) ?
    C11' C12' C13' C14' . . . . -1.9(5) ?
    C11' C12' C13' Cl1' . . . . 177.3(2) ?
    C11 C12 C13 C14 . . . . 3.0(5) ?
    C11 C12 C13 Cl1 . . . . -177.5(2) ?
    C12 C13 C14 C15 . . . . -3.0(5) ?
    Cl1 C13 C14 C15 . . . . 177.6(2) ?
    C12' C13' C14' C15' . . . . 1.2(5) ?
    Cl1' C13' C14' C15' . . . . -178.0(2) ?
    C13' C14' C15' C10' . . . . 0.8(5) ?
    C11' C10' C15' C14' . . . . -2.1(4) ?
    C4' C10' C15' C14' . . . . 179.4(3) ?
    C13 C14 C15 C10 . . . . 0.5(5) ?
    C11 C10 C15 C14 . . . . 1.8(4) ?
    C4 C10 C15 C14 . . . . -179.2(3) ?
    N1 C6 C16 N17 . . . . -178.4(3) ?
    C5 C6 C16 N17 . . . . 0.8(4) ?
    N1 C6 C16 C21 . . . . 1.6(4) ?
    C5 C6 C16 C21 . . . . -179.2(3) ?
    N1' C6' C16' N17' . . . . -179.6(3) ?
    C5' C6' C16' N17' . . . . 1.2(4) ?
    N1' C6' C16' C21' . . . . 2.5(4) ?
    C5' C6' C16' C21' . . . . -176.7(3) ?
    N17 C18 C19 C20 . . . . -0.1(6) ?
    N17' C18' C19' C20' . . . . -0.2(7) ?
    C18' C19' C20' C21' . . . . -0.1(6) ?
    C18 C19 C20 C21 . . . . 0.3(5) ?
    N17 C16 C21 C20 . . . . 1.1(5) ?
    C6 C16 C21 C20 . . . . -178.9(3) ?
    C19 C20 C21 C16 . . . . -0.8(5) ?
    C19' C20' C21' C16' . . . . 0.6(5) ?
    N17' C16' C21' C20' . . . . -0.9(5) ?
    C6' C16' C21' C20' . . . . 176.8(3) ?
    O1 C2 N1 C6 . . . . 179.8(3) ?
    C3 C2 N1 C6 . . . . -0.2(4) ?
    C5 C6 N1 C2 . . . . -1.2(4) ?
    C16 C6 N1 C2 . . . . 177.9(2) ?
    O1' C2' N1' C6' . . . . 179.2(3) ?
    C3' C2' N1' C6' . . . . 0.1(5) ?
    C5' C6' N1' C2' . . . . 2.2(4) ?
    C16' C6' N1' C2' . . . . -177.0(2) ?
    C21' C16' N17' C18' . . . . 0.6(5) ?
    C6' C16' N17' C18' . . . . -177.2(3) ?
    C19' C18' N17' C16' . . . . 0.0(6) ?
    C21 C16 N17 C18 . . . . -0.8(5) ?
    C6 C16 N17 C18 . . . . 179.2(3) ?
    C19 C18 N17 C16 . . . . 0.3(6) ?
    N1 C2 O1 C7 . . . . -2.6(4) ?
    C3 C2 O1 C7 . . . . 177.5(3) ?
    N1' C2' O1' C7' . . . . -0.1(4) ?
    C3' C2' O1' C7' . . . . 179.1(3) ?
loop_
    _geom_hbond_atom_site_label_D
    _geom_hbond_atom_site_label_H
    _geom_hbond_atom_site_label_A
    _geom_hbond_site_symmetry_A
    _geom_hbond_distance_DH
    _geom_hbond_distance_HA
    _geom_hbond_distance_DA
    _geom_hbond_angle_DHA
    C11 H11 N9' 2_557 0.93 2.58 3.321(4) 136.8
    C21 H21 Cl1 1_454 0.93 2.80 3.597(3) 143.8
    C11' H11' N9 2_547 0.93 2.60 3.349(4) 137.5
    C21' H21' Cl1' 1_454 0.93 2.71 3.475(3) 140.4
