# Supplementary material for: 4-(4-Chloro­phen­yl)-6-meth­oxy-2,2′-bipyridine-5-carbonitrile
Source: Acta Crystallogr Sect E Struct Rep Online. 2009 Apr 8;65(Pt 5):o995. doi: 10.1107/S1600536809012409 (PMC2977687; doi:10.1107/S1600536809012409)
Supplement: Supplementary file 2 [file e-65-0o995-Isup2.hkl]

#
# h,k,l, Fc-squared, Fo-squared, sigma(Fo-squared) and status flag
#
data_I
_shelx_title ' pcipcn in P 21'
_shelx_refln_list_code          4
_shelx_F_calc_maximum      348.87
_exptl_crystal_F_000       664.00
_reflns_d_resolution_high  0.7706
 
loop_
 _symmetry_equiv_pos_as_xyz
 'x, y, z'
 '-x, y+1/2, -z'
 
_cell_length_a     9.5869
_cell_length_b    13.8761
_cell_length_c    12.2124
_cell_angle_alpha  90.000
_cell_angle_beta  106.896
_cell_angle_gamma  90.000
 
_shelx_F_squared_multiplier     1.000
 
loop_
 _refln_index_h
 _refln_index_k
 _refln_index_l
 _refln_F_squared_calc
 _refln_F_squared_meas
 _refln_F_squared_sigma
 _refln_observed_status
   1 -17   0       18.55       20.19      6.11 o
   2 -17   0        0.42       -3.53      3.53 o
   3 -17   0        0.46        5.20      4.21 o
   0 -16   0      322.36      284.97     16.34 o
   1 -16   0      198.17      204.87     12.55 o
   2 -16   0        6.00        5.41      4.24 o
   3 -16   0        1.10       -4.12      4.12 o
   4 -16   0        0.46        1.95      5.12 o
   5 -16   0        3.17        0.06      8.88 o
   1 -15   0       87.04       88.83      6.34 o
   2 -15   0       10.72        5.98      4.27 o
   3 -15   0        7.02        0.17      3.26 o
   4 -15   0        2.13        5.62      4.42 o
   5 -15   0        3.24        3.20      4.49 o
   6 -15   0        2.31        4.47      4.82 o
   0 -14   0       67.32       88.22     16.54 o
   1 -14   0       59.35       70.63      5.62 o
   2 -14   0       15.71       12.63      3.58 o
   3 -14   0       20.19       14.82      3.67 o
   4 -14   0       14.99       17.27      4.40 o
   5 -14   0        1.92        0.89      3.56 o
   6 -14   0        1.34        3.39      4.47 o
   7 -14   0        1.90       -1.67      4.40 o
   1 -13   0       17.96       21.61      3.69 o
   2 -13   0        1.53        4.44      3.20 o
   3 -13   0        4.00        1.12      2.85 o
   4 -13   0        1.00       -3.13      3.13 o
   5 -13   0        5.33        0.51      3.17 o
   6 -13   0        7.09       -1.42      3.47 o
   7 -13   0       12.14       13.11      5.36 o
   8 -13   0        3.96       -0.79      3.61 o
   0 -12   0     2346.50     2370.88     71.00 o
   1 -12   0      978.27     1015.23     30.21 o
   2 -12   0       37.31       29.90      4.41 o
   3 -12   0        7.21        4.33      2.83 o
   4 -12   0        7.13        6.30      4.51 o
   5 -12   0        8.41        6.99      3.29 o
   6 -12   0       17.81       11.44      4.01 o
   7 -12   0        6.39        0.71      3.67 o
   8 -12   0       15.10       20.26      4.59 o
   1 -11   0      107.82      116.24      5.92 o
   2 -11   0      134.85      132.47      8.95 o
   3 -11   0       62.98       61.59      4.60 o
   4 -11   0       30.68       28.53      4.16 o
   5 -11   0       24.94       23.60      3.99 o
   6 -11   0       14.59        9.05      4.00 o
   7 -11   0       27.43       25.65      5.02 o
   8 -11   0        2.45        7.59      3.79 o
   9 -11   0        0.21       -2.59      5.40 o
   0 -10   0        0.74       -1.16      3.14 o
   1 -10   0      148.89      149.84      6.30 o
   2 -10   0       37.02       34.33      3.46 o
   3 -10   0      169.24      166.31      6.63 o
   4 -10   0      109.27      110.34      6.21 o
   5 -10   0        7.93        9.23      3.72 o
   6 -10   0       37.75       40.13      4.81 o
   7 -10   0       13.23       14.65      3.25 o
   8 -10   0        2.80        0.39      2.94 o
   9 -10   0        6.02       10.87      6.01 o
   1  -9   0      162.69      169.98      6.48 o
   2  -9   0       20.93       19.01      2.78 o
   3  -9   0        9.96        4.71      2.60 o
   4  -9   0       16.53       14.88      2.88 o
   5  -9   0        8.70        6.08      2.52 o
   6  -9   0       53.31       50.00      4.89 o
   7  -9   0        7.22        6.07      2.82 o
   8  -9   0       26.80       28.94      4.68 o
   9  -9   0        6.31        1.94      4.22 o
  10  -9   0        0.31       -2.39      4.44 o
   0  -8   0    13868.81    14913.30    401.10 o
   1  -8   0     4228.75     4649.52     91.31 o
   2  -8   0      499.90      505.13     12.59 o
   3  -8   0       58.66       53.36      3.65 o
   4  -8   0       54.07       55.27      4.23 o
   5  -8   0       43.87       42.37      5.38 o
   6  -8   0       95.61       93.29      8.58 o
   7  -8   0       17.91       19.49      3.61 o
   8  -8   0       37.17       32.10      5.60 o
   9  -8   0        0.29        0.69      3.67 o
  10  -8   0        1.79        3.65      4.71 o
   1  -7   0      394.51      418.78      9.43 o
   2  -7   0     1114.88     1205.01     26.31 o
   3  -7   0      176.36      183.30      6.23 o
   4  -7   0       47.18       43.02      3.69 o
   5  -7   0       94.13       91.96      6.18 o
   6  -7   0       97.32       92.45      5.49 o
   7  -7   0      168.03      158.37      7.73 o
   8  -7   0        9.23        9.79      4.13 o
   9  -7   0        2.95       -1.13      3.62 o
  10  -7   0        0.25        3.43      4.63 o
   0  -6   0        0.90       -1.61      1.61 o
   1  -6   0      367.77      382.00     10.99 o
   2  -6   0      580.77      631.52     12.80 o
   3  -6   0     1037.27     1086.47     22.65 o
   4  -6   0      724.06      738.75     23.43 o
   5  -6   0       10.22        9.63      4.44 o
   6  -6   0      283.83      287.32     10.10 o
   7  -6   0       63.50       63.81      6.23 o
   8  -6   0        7.60        2.75      3.53 o
   9  -6   0        0.65        4.82      4.06 o
  10  -6   0        0.28       -1.56      6.35 o
  11  -6   0        1.76       14.06      5.74 o
   1  -5   0      421.90      458.97      8.71 o
   2  -5   0       63.75       69.13      2.70 o
   3  -5   0       56.54       55.10      3.44 o
   4  -5   0       30.96       33.39      5.81 o
   5  -5   0       75.11       65.25      4.08 o
   6  -5   0      398.82      410.18     12.41 o
   7  -5   0       20.71       14.93      3.72 o
   8  -5   0       67.90       78.72     14.21 o
   9  -5   0       15.21       17.96      6.42 o
  10  -5   0        3.87        1.79      4.44 o
  11  -5   0        1.10        4.82      4.88 o
   0  -4   0   121711.31   128248.95   2512.88 o
   1  -4   0     8661.91     9756.24    137.69 o
   2  -4   0     1088.96     1143.88     17.20 o
   3  -4   0      524.63      561.68     23.03 o
   4  -4   0      233.51      235.41      7.84 o
   5  -4   0       54.04       51.54      3.52 o
   6  -4   0      224.33      230.17      8.18 o
   7  -4   0       36.47       37.09      4.69 o
   8  -4   0      348.10      334.97     14.88 o
   9  -4   0       48.46       63.22      7.72 o
  10  -4   0        0.06       -1.54      4.11 o
  11  -4   0       22.37       25.98      9.22 o
   1  -3   0     1605.14     1794.46     29.09 o
   2  -3   0     2217.99     2271.49     35.67 o
   3  -3   0      960.45      973.90     23.03 o
   4  -3   0       23.81       24.38      1.81 o
   5  -3   0        5.40        2.90      1.57 o
   6  -3   0      222.22      235.04      8.12 o
   7  -3   0      191.20      180.33     10.00 o
   8  -3   0       57.61       65.41      5.15 o
   9  -3   0       61.90       53.56      6.69 o
  10  -3   0        8.82        4.71      4.16 o
  11  -3   0       13.08       19.81      9.09 o
   0  -2   0      916.40      877.22     20.79 o
   1  -2   0      409.53      406.90      6.93 o
   2  -2   0     1186.15     1138.02     22.29 o
   3  -2   0     5487.56     5422.58     75.73 o
   4  -2   0     1471.50     1458.77     28.79 o
   5  -2   0        9.58        8.60      1.84 o
   6  -2   0      321.22      328.91      9.89 o
   7  -2   0       56.82       50.25      4.04 o
   8  -2   0        7.09        7.22      3.18 o
   9  -2   0        7.15        2.79      3.57 o
  10  -2   0       11.62       12.44      4.83 o
  11  -2   0        4.15       11.16      8.81 o
   1  -1   0     1463.29     1385.79     20.58 o
   2  -1   0      386.97      330.60      5.27 o
   3  -1   0     1153.73     1105.11     17.56 o
   4  -1   0       64.06       58.00      2.76 o
   5  -1   0      130.40      114.61      4.76 o
   6  -1   0      482.87      486.87     13.54 o
   7  -1   0      124.42      116.71      5.81 o
   8  -1   0       33.41       32.43      4.25 o
   9  -1   0       40.37       42.18      6.23 o
  10  -1   0       14.97       12.08     13.87 o
  11  -1   0        4.30        4.71      5.21 o
   1   0   0     5636.14     4497.75    215.47 o
   2   0   0      416.82      368.97      6.23 o
   3   0   0      202.59      211.18      4.24 o
   4   0   0        5.00        3.65      1.12 o
   5   0   0       19.82       18.71      2.18 o
   6   0   0      333.86      335.96     12.62 o
   7   0   0      169.24      151.40      6.65 o
   8   0   0      955.02      940.91     24.50 o
   9   0   0       93.15      101.72     18.93 o
  10   0   0        3.98       -0.23      3.71 o
  11   0   0        9.78        8.55      6.29 o
   1   1   0     1458.47     1329.04     33.74 o
   2   1   0      386.00      322.21      5.65 o
   3   1   0     1148.33     1110.01     19.18 o
   4   1   0       71.03       64.23      2.69 o
   5   1   0      132.60      113.50      4.80 o
   6   1   0      484.73      496.28     13.68 o
   7   1   0      120.76      116.20      5.95 o
   8   1   0       31.27       31.29      4.15 o
   9   1   0       39.86       47.82     10.25 o
  10   1   0       14.25       12.69      4.88 o
  11   1   0        4.60        0.70      4.66 o
   0   2   0      916.40      814.80     27.59 o
   1   2   0      424.39      414.38      6.94 o
   2   2   0     1151.13     1097.47     16.29 o
   3   2   0     5484.12     5451.25     89.09 o
   4   2   0     1470.71     1474.41     28.27 o
   5   2   0        8.88        7.52      1.89 o
   6   2   0      322.16      307.66      9.95 o
   7   2   0       57.14       50.01      4.19 o
   8   2   0        7.26        8.31      3.02 o
   9   2   0        7.55       13.38      4.51 o
  10   2   0       11.73       11.75      4.92 o
  11   2   0        4.04        9.57      5.41 o
   1   3   0     1585.46     1776.68     27.87 o
   2   3   0     2257.25     2308.67     32.76 o
   3   3   0      967.79      976.87     17.49 o
   4   3   0       22.09       25.94      2.41 o
   5   3   0        5.77        4.07      1.73 o
   6   3   0      218.68      227.85      8.25 o
   7   3   0      193.68      186.63      7.56 o
   8   3   0       60.70       67.77      8.24 o
   9   3   0       62.18       48.77      8.34 o
  10   3   0        9.20       13.84      5.36 o
  11   3   0       12.94        4.92      7.79 o
   0   4   0   121663.50   128398.91   2731.61 o
   1   4   0     8690.65     9751.38    148.87 o
   2   4   0     1076.43     1107.62     22.66 o
   3   4   0      521.50      538.78     10.69 o
   4   4   0      231.79      240.49      5.90 o
   5   4   0       51.29       52.79      3.88 o
   6   4   0      225.44      229.80      8.41 o
   7   4   0       35.18       30.72      3.89 o
   8   4   0      347.18      351.65     12.09 o
   9   4   0       48.39       47.13      8.06 o
  10   4   0        0.11        2.77      4.47 o
  11   4   0       22.65       23.51      9.98 o
   1   5   0      428.59      452.38      8.49 o
   2   5   0       64.67       70.74      4.42 o
   3   5   0       52.81       54.17      2.61 o
   4   5   0       37.59       44.20      2.70 o
   5   5   0       78.04       80.15      4.55 o
   6   5   0      397.11      401.76     15.23 o
   7   5   0       20.56       22.17      5.00 o
   8   5   0       67.59       70.35      5.72 o
   9   5   0       15.37       19.85      5.68 o
  10   5   0        3.45        1.93      4.69 o
  11   5   0        1.05        0.00      7.93 o
   0   6   0        0.91       -1.67      1.67 o
   1   6   0      368.94      367.37      7.54 o
   2   6   0      568.90      619.49     14.13 o
   3   6   0     1040.28     1088.95     22.89 o
   4   6   0      722.58      766.77     16.44 o
   5   6   0        9.28       10.61      2.62 o
   6   6   0      286.30      273.96      9.90 o
   7   6   0       63.24       60.06      5.19 o
   8   6   0        7.94        3.60      3.24 o
   9   6   0        0.60       -3.74      3.74 o
  10   6   0        0.23       -5.19      5.19 o
  11   6   0        1.65       -6.15      7.52 o
   1   7   0      381.66      406.82      8.44 o
   2   7   0     1125.48     1219.98     22.38 o
   3   7   0      175.14      172.31      6.99 o
   4   7   0       47.49       49.00      3.29 o
   5   7   0       94.14       91.00      6.41 o
   6   7   0       94.98       99.54      5.89 o
   7   7   0      167.89      179.02      8.20 o
   8   7   0       10.39        6.29      4.51 o
   9   7   0        2.81        0.76      4.34 o
  10   7   0        0.29        3.28      6.97 o
   0   8   0    13855.61    14883.98    319.61 o
   1   8   0     4247.63     4710.34     72.96 o
   2   8   0      494.17      494.22     12.18 o
   3   8   0       59.12       62.00      4.52 o
   4   8   0       53.57       49.51      4.32 o
   5   8   0       42.91       38.58      4.23 o
   6   8   0       96.26       88.25      5.93 o
   7   8   0       18.26       26.31      4.33 o
   8   8   0       36.92       46.51      9.22 o
   9   8   0        0.32        5.06      7.24 o
  10   8   0        1.79        4.65      7.79 o
   1   9   0      159.61      170.24      5.89 o
   2   9   0       21.50       19.76      3.07 o
   3   9   0        9.33       10.08      2.68 o
   4   9   0       17.92       22.82      3.58 o
   5   9   0       10.00        8.76      3.10 o
   6   9   0       52.76       44.52      4.86 o
   7   9   0        7.04        7.52      3.58 o
   8   9   0       26.69       24.37      7.24 o
   9   9   0        6.34        0.82      7.24 o
  10   9   0        0.33        1.50      7.79 o
   0  10   0        0.68        1.13      4.51 o
   1  10   0      150.43      162.52      6.58 o
   2  10   0       36.09       34.69      3.60 o
   3  10   0      170.30      153.95      6.88 o
   4  10   0      108.90      110.34      5.68 o
   5  10   0        7.42        3.74      3.04 o
   6  10   0       38.68       31.33      4.58 o
   7  10   0       13.28        3.09      4.59 o
   8  10   0        3.02        1.50      6.83 o
   9  10   0        5.99        8.34      8.88 o
   1  11   0      105.35      101.31      5.69 o
   2  11   0      135.37      145.66      6.47 o
   3  11   0       62.11       56.53      4.76 o
   4  11   0       30.72       36.99      4.09 o
   5  11   0       24.76       29.26      4.60 o
   6  11   0       13.73        8.62      3.79 o
   7  11   0       27.34       38.54     10.80 o
   8  11   0        2.58        3.96      7.65 o
   9  11   0        0.22       11.21      9.98 o
   0  12   0     2345.94     2260.67     65.53 o
   1  12   0      981.04      991.64     22.85 o
   2  12   0       36.84       33.65      5.54 o
   3  12   0        7.95        4.05      3.07 o
   4  12   0        7.06       10.17      3.84 o
   5  12   0        8.34        5.27      3.76 o
   6  12   0       18.29       17.53      5.91 o
   7  12   0        6.44        5.47      8.34 o
   8  12   0       15.06       15.44      9.16 o
   1  13   0       17.49       20.09      5.74 o
   2  13   0        1.34        1.43      3.13 o
   3  13   0        3.73        0.47      5.04 o
   4  13   0        1.06        5.81      5.88 o
   5  13   0        5.47        4.53      4.72 o
   6  13   0        7.00       10.25      8.75 o
   7  13   0       12.14       11.34      9.70 o
   8  13   0        3.97       -1.50      8.75 o
   0  14   0       67.09       79.72      8.54 o
   1  14   0       59.54       65.33      7.34 o
   2  14   0       15.85       17.31      4.74 o
   3  14   0       20.26       10.21      8.81 o
   4  14   0       14.94       12.03      8.34 o
   5  14   0        1.86        0.41      7.38 o
   6  14   0        1.39        0.96      6.97 o
   7  14   0        1.89        6.70      8.61 o
   1  15   0       86.66       72.49     16.33 o
   2  15   0       10.79       12.16      8.47 o
   3  15   0        7.02        1.50      6.70 o
   4  15   0        2.16       12.30      8.88 o
  -4 -17   1       15.70       28.43      9.43 o
  -3 -17   1        1.64       -5.54      5.54 o
  -2 -17   1       17.08       16.33      6.77 o
  -1 -17   1       45.63       37.98      5.44 o
   0 -17   1       10.74       15.19      4.78 o
   1 -17   1       14.47       15.80      4.64 o
   2 -17   1        3.03        2.13      4.23 o
   3 -17   1        1.17        9.76      4.48 o
  -5 -16   1       25.88       27.11      6.63 o
  -4 -16   1        8.48       11.79      7.53 o
  -3 -16   1        1.45       -1.50      3.99 o
  -2 -16   1        8.25        5.87      3.77 o
  -1 -16   1       80.65       68.65      7.75 o
   0 -16   1       97.40      103.59      8.29 o
   1 -16   1       26.22       20.05      6.07 o
   2 -16   1        5.95        2.77      3.75 o
   3 -16   1        1.58       -3.67      3.67 o
   4 -16   1        0.11       -1.93      4.92 o
   5 -16   1        0.06       -3.91      3.91 o
  -6 -15   1        1.74       -3.79      6.83 o
  -5 -15   1        2.70        2.04      4.21 o
  -4 -15   1        0.38       -3.26      3.26 o
  -3 -15   1        8.75        4.48      4.01 o
  -2 -15   1        0.55       -3.19      3.19 o
  -1 -15   1       71.10       87.68      6.29 o
   0 -15   1      108.38      108.65      8.15 o
   1 -15   1       17.06       11.87      3.79 o
   2 -15   1        5.18        3.55      3.41 o
   3 -15   1        2.47        2.11      3.13 o
   4 -15   1        3.07        3.57      5.03 o
   5 -15   1        0.48       -3.49      5.74 o
   6 -15   1        1.12        3.28      4.92 o
  -7 -14   1        3.38        2.73      5.94 o
  -6 -14   1        1.89       -2.48      3.84 o
  -5 -14   1        4.62       -1.65      3.55 o
  -4 -14   1        3.47       -0.51      3.39 o
  -3 -14   1       45.16       32.93      4.52 o
  -2 -14   1        6.78        1.87      3.81 o
  -1 -14   1       98.15       94.94      6.16 o
   0 -14   1       32.38       33.67      5.58 o
   1 -14   1        2.96        5.88      3.33 o
   2 -14   1        0.12       -3.16      3.16 o
   3 -14   1        5.50        4.94      3.16 o
   4 -14   1        0.40       -0.55      2.92 o
   5 -14   1        0.74       -2.09      3.87 o
   6 -14   1        0.61       -1.30      7.79 o
   7 -14   1       11.91       22.84      6.12 o
  -8 -13   1        0.21       -1.40      4.46 o
  -7 -13   1        5.38        2.20      3.93 o
  -6 -13   1       12.13        6.74      4.85 o
  -5 -13   1       31.12       28.47      4.97 o
  -4 -13   1       59.61       53.68      5.83 o
  -3 -13   1       18.36       20.81      3.75 o
  -2 -13   1       66.87       54.12      4.89 o
  -1 -13   1      126.59      124.29      6.59 o
   0 -13   1       58.79       57.66      4.93 o
   1 -13   1        4.45        6.05      2.96 o
   2 -13   1       26.62       18.68      4.02 o
   3 -13   1       10.48       10.88      3.28 o
   4 -13   1        1.29       -2.55      2.55 o
   5 -13   1        0.50       -0.30      3.29 o
   6 -13   1       18.03       22.98      6.35 o
   7 -13   1       29.87       26.63      6.76 o
  -9 -12   1        2.12        5.78      4.22 o
  -8 -12   1        3.72        4.30      3.45 o
  -7 -12   1        0.09       -2.32      3.43 o
  -6 -12   1       27.77       29.26      4.76 o
  -5 -12   1       49.14       52.71      5.50 o
  -4 -12   1       43.71       52.74      5.37 o
  -3 -12   1        1.44       -0.05      2.60 o
  -2 -12   1        4.30        1.19      2.70 o
  -1 -12   1      141.75      149.70      6.99 o
   0 -12   1      268.06      276.11     12.37 o
   1 -12   1      171.74      158.29      7.10 o
   2 -12   1       24.92       30.48      3.71 o
   3 -12   1        6.53        5.78      2.73 o
   4 -12   1        0.70        1.91      2.76 o
   5 -12   1        3.25        3.22      3.21 o
   6 -12   1       73.43       71.13      6.34 o
   7 -12   1       11.92       12.23      3.93 o
   8 -12   1        3.58        5.26      3.85 o
  -9 -11   1        2.28        3.15      3.85 o
  -8 -11   1        1.92        0.03      2.82 o
  -7 -11   1       12.79       11.44      3.87 o
  -6 -11   1       19.74       11.74      3.67 o
  -5 -11   1       16.99       11.97      3.57 o
  -4 -11   1        8.75        5.30      3.18 o
  -3 -11   1       96.31      118.63      5.91 o
  -2 -11   1       14.16       15.59      3.15 o
  -1 -11   1      193.76      205.99      7.70 o
   0 -11   1      159.56      163.56      6.83 o
   1 -11   1      306.44      301.12      9.68 o
   2 -11   1       10.35       11.13      2.86 o
   3 -11   1       15.53       16.12      3.59 o
   4 -11   1        8.79        8.62      2.95 o
   5 -11   1        0.67        0.84      2.69 o
   6 -11   1        4.04        9.10      3.60 o
   7 -11   1       39.41       47.42      5.31 o
   8 -11   1        4.29        9.97      6.12 o
   9 -11   1        0.43       -0.65      4.85 o
 -10 -10   1        0.27        2.80      4.72 o
  -9 -10   1        3.85        4.38      4.04 o
  -8 -10   1       28.40       31.71      5.11 o
  -7 -10   1       73.87       83.62      6.49 o
  -6 -10   1       20.60       24.62      4.06 o
  -5 -10   1       39.71       39.90      4.62 o
  -4 -10   1       10.59        7.91      3.06 o
  -3 -10   1      171.29      179.61      9.01 o
  -2 -10   1       33.58       42.55      4.81 o
  -1 -10   1      201.79      209.46      7.53 o
   0 -10   1      174.33      181.50      6.91 o
   1 -10   1      104.02      120.80      5.55 o
   2 -10   1        0.95       -0.51      1.91 o
   3 -10   1       25.34       25.51      3.22 o
   4 -10   1        1.58        1.07      2.19 o
   5 -10   1        1.78        4.30      2.84 o
   6 -10   1        0.68        0.36      2.85 o
   7 -10   1        8.83       12.03      3.23 o
   8 -10   1       11.20        4.45      4.24 o
   9 -10   1        2.86        0.99     12.09 o
 -10  -9   1        2.56        5.41      8.75 o
  -9  -9   1        0.64       -3.24      3.53 o
  -8  -9   1       20.25       16.35      3.69 o
  -7  -9   1        2.60        3.02      3.00 o
  -6  -9   1       69.93       61.06      5.27 o
  -5  -9   1      119.17      130.75      6.78 o
  -4  -9   1      139.14      137.37      6.74 o
  -3  -9   1       34.73       34.50      3.40 o
  -2  -9   1       34.13       34.74      4.08 o
  -1  -9   1      213.03      230.48      7.59 o
   0  -9   1      595.37      650.75     13.97 o
   1  -9   1        6.13        3.56      2.13 o
   2  -9   1      187.30      190.77      6.26 o
   3  -9   1        6.40        3.56      2.19 o
   4  -9   1       15.59       12.47      2.47 o
   5  -9   1       34.42       30.57      3.91 o
   6  -9   1      104.88      111.23      7.25 o
   7  -9   1      122.48      121.77      6.26 o
   8  -9   1       21.26       17.25      4.10 o
   9  -9   1        3.85        2.22      5.67 o
  10  -9   1        1.98       -1.17      4.18 o
 -10  -8   1       11.84       18.53      5.50 o
  -9  -8   1        4.34        1.84      3.70 o
  -8  -8   1       78.81       68.21      5.87 o
  -7  -8   1       22.59       14.45      3.31 o
  -6  -8   1       57.86       76.18      6.62 o
  -5  -8   1      158.12      173.26      9.17 o
  -4  -8   1      196.27      197.64      7.99 o
  -3  -8   1        8.80       11.27      2.98 o
  -2  -8   1       22.44       22.81      2.99 o
  -1  -8   1      293.83      297.08     10.46 o
   0  -8   1     1629.15     1774.10     47.84 o
   1  -8   1      661.67      690.21     14.55 o
   2  -8   1        7.58       10.46      2.52 o
   3  -8   1        9.74        9.19      2.03 o
   4  -8   1       36.12       36.69      3.33 o
   5  -8   1      129.95      123.84      7.50 o
   6  -8   1      323.10      316.25     10.97 o
   7  -8   1        5.51       11.55      4.01 o
   8  -8   1        2.39        3.44      4.85 o
   9  -8   1        5.45        3.45      4.39 o
  10  -8   1        1.86       -0.55      6.35 o
 -11  -7   1       12.16        9.87     17.56 o
 -10  -7   1       20.78       27.68      6.18 o
  -9  -7   1       19.34       15.81      4.71 o
  -8  -7   1        6.74        5.22      6.49 o
  -7  -7   1       16.37       17.55      4.20 o
  -6  -7   1       55.31       58.89      5.59 o
  -5  -7   1      149.43      150.22      7.92 o
  -4  -7   1       34.96       29.29      3.27 o
  -3  -7   1        8.56        6.28      2.10 o
  -2  -7   1      551.86      594.22     14.11 o
  -1  -7   1      305.80      322.44      8.82 o
   0  -7   1      454.43      500.26     11.99 o
   1  -7   1     2956.04     3235.86     66.96 o
   2  -7   1      302.87      327.88     11.23 o
   3  -7   1       72.85       68.45      3.93 o
   4  -7   1       90.07       98.82      4.60 o
   5  -7   1      158.49      172.40      8.50 o
   6  -7   1       90.64       91.37      5.55 o
   7  -7   1       69.67       75.31      6.86 o
   8  -7   1        4.45        0.11      5.06 o
   9  -7   1        7.64       12.37      4.83 o
  10  -7   1       34.19       39.86      7.20 o
 -11  -6   1        9.76        9.46      6.01 o
 -10  -6   1       16.40       23.94      9.16 o
  -9  -6   1       25.55       18.17      7.17 o
  -8  -6   1       55.28       66.70     15.99 o
  -7  -6   1      148.37      154.11      9.43 o
  -6  -6   1       75.58       74.45      4.86 o
  -5  -6   1      183.57      181.38      8.69 o
  -4  -6   1       81.50       92.45      5.51 o
  -3  -6   1      143.55      154.00      5.38 o
  -2  -6   1      514.60      530.83     11.12 o
  -1  -6   1      257.35      278.15      6.03 o
   0  -6   1      311.78      339.18      8.19 o
   1  -6   1      600.10      654.45     13.06 o
   2  -6   1      230.69      234.64      6.46 o
   3  -6   1      151.90      141.60      4.74 o
   4  -6   1       57.65       58.77      3.92 o
   5  -6   1      118.30      115.38      5.52 o
   6  -6   1       36.29       42.28      4.87 o
   7  -6   1       10.81        9.36      4.65 o
   8  -6   1       33.84       41.42      5.89 o
   9  -6   1        2.40        7.17      3.99 o
  10  -6   1        4.33       -1.58      3.89 o
 -11  -5   1        3.41       -0.06      6.08 o
 -10  -5   1        1.11       -1.52      4.92 o
  -9  -5   1        2.89        1.21      3.57 o
  -8  -5   1       37.26       34.07      5.47 o
  -7  -5   1        1.93        4.58      3.00 o
  -6  -5   1      142.74      140.91      6.29 o
  -5  -5   1      290.93      285.33     11.45 o
  -4  -5   1      645.24      694.30     22.18 o
  -3  -5   1      362.18      347.69     11.89 o
  -2  -5   1      941.34      970.16     15.50 o
  -1  -5   1      995.63     1083.79     18.50 o
   0  -5   1     1745.93     1900.92     28.68 o
   1  -5   1      958.95     1076.24     19.85 o
   2  -5   1      336.43      349.40      7.83 o
   3  -5   1       71.45       67.99      4.10 o
   4  -5   1       54.40       53.85      4.99 o
   5  -5   1      109.80      124.02     10.94 o
   6  -5   1      212.18      209.07      9.90 o
   7  -5   1       69.94       76.92      6.52 o
   8  -5   1      101.85      113.14      8.34 o
   9  -5   1        4.24        2.58      3.91 o
  10  -5   1        2.03        6.15      4.64 o
  11  -5   1        7.41        4.84      5.16 o
 -11  -4   1        3.87        0.07      4.64 o
 -10  -4   1       11.31       17.42      5.17 o
  -9  -4   1       24.80       32.90      5.50 o
  -8  -4   1      151.61      156.45     12.23 o
  -7  -4   1       87.23       85.85      5.06 o
  -6  -4   1       14.73        8.32      4.10 o
  -5  -4   1      412.60      434.48     12.28 o
  -4  -4   1      921.64      914.74     53.16 o
  -3  -4   1      562.84      573.76     14.12 o
  -2  -4   1      329.93      350.79     10.30 o
  -1  -4   1     3545.27     3748.56     57.90 o
   0  -4   1     3578.30     3824.81     54.42 o
   1  -4   1     2756.78     2965.51     55.59 o
   2  -4   1       91.04       98.33      4.67 o
   3  -4   1       12.87        8.17      1.56 o
   4  -4   1      207.96      184.28      6.98 o
   5  -4   1      321.56      326.19      8.72 o
   6  -4   1      163.22      163.27      6.71 o
   7  -4   1       24.41       20.24      3.44 o
   8  -4   1      102.98      101.47      8.02 o
   9  -4   1       62.84       67.99      7.39 o
  10  -4   1        0.51       -0.41      3.83 o
  11  -4   1        5.20        7.93      7.38 o
 -11  -3   1       25.55       34.31      8.13 o
 -10  -3   1       60.82       68.15      7.76 o
  -9  -3   1      106.27      117.39      8.94 o
  -8  -3   1       48.57       54.67      6.09 o
  -7  -3   1        2.96        2.96      2.15 o
  -6  -3   1       36.96       36.08      3.23 o
  -5  -3   1      614.23      640.53     14.17 o
  -4  -3   1      237.51      236.61      7.11 o
  -3  -3   1     1309.83     1382.32     23.86 o
  -2  -3   1     9375.47     9934.87    161.84 o
  -1  -3   1     3186.53     3403.85     49.08 o
   0  -3   1     1024.10     1050.88     16.70 o
   1  -3   1     3312.66     3528.18     62.18 o
   2  -3   1        6.86        8.59      1.47 o
   3  -3   1       94.55       96.12      2.93 o
   4  -3   1      287.43      288.41      7.57 o
   5  -3   1      548.66      560.98     12.95 o
   6  -3   1      401.40      384.93     11.41 o
   7  -3   1       28.19       28.22      3.58 o
   8  -3   1       31.54       33.98      4.26 o
   9  -3   1       33.54       30.32      7.24 o
  10  -3   1       32.49       37.41      9.84 o
  11  -3   1       11.20        4.78      7.52 o
 -12  -2   1       15.12       18.41      6.33 o
 -11  -2   1       14.81       19.89      5.89 o
 -10  -2   1       99.47      111.08      9.52 o
  -9  -2   1      177.22      209.81     11.69 o
  -8  -2   1       20.71       24.16      3.92 o
  -7  -2   1       22.14       15.98      2.80 o
  -6  -2   1       25.51       29.38      2.91 o
  -5  -2   1      662.35      647.08     16.34 o
  -4  -2   1       38.63       33.77      2.62 o
  -3  -2   1      759.85      743.09     13.52 o
  -2  -2   1     9810.46     9814.70    175.18 o
  -1  -2   1     6526.27     6673.28    101.58 o
   0  -2   1      176.88      183.42      3.36 o
   1  -2   1      305.01      309.31      5.87 o
   2  -2   1      376.63      360.74      5.71 o
   3  -2   1      105.46       96.75      3.25 o
   4  -2   1      283.82      277.17      7.17 o
   5  -2   1      469.71      457.05     11.07 o
   6  -2   1        2.16        2.29      2.04 o
   7  -2   1       11.93       13.68      2.93 o
   8  -2   1       22.93       27.17      4.99 o
   9  -2   1       25.44       19.40      4.98 o
  10  -2   1        8.53        0.50      4.04 o
  11  -2   1        1.03        2.60      6.83 o
 -12  -1   1        1.28        0.24      5.25 o
 -11  -1   1       12.32       15.02      6.90 o
 -10  -1   1        5.93        9.40      6.08 o
  -9  -1   1       56.01       48.44      6.43 o
  -8  -1   1       26.17       30.71      4.26 o
  -7  -1   1       13.07        7.05      3.20 o
  -6  -1   1       63.77       65.13      3.99 o
  -5  -1   1      609.40      603.48     16.65 o
  -4  -1   1      871.84      898.58     17.98 o
  -3  -1   1      797.98      754.70     18.41 o
  -2  -1   1     3203.93     3070.52     49.94 o
  -1  -1   1     4399.25     4285.92     77.06 o
   0  -1   1      191.68      154.70     17.08 o
   1  -1   1     1657.56     1630.28     24.98 o
   2  -1   1      899.54      853.82     13.50 o
   3  -1   1      169.59      155.11      4.29 o
   4  -1   1      351.76      319.14      7.73 o
   5  -1   1      148.15      154.18      6.09 o
   6  -1   1      397.72      372.48     10.98 o
   7  -1   1        5.23        7.00      2.52 o
   8  -1   1      259.69      261.32      9.93 o
   9  -1   1       49.24       55.22      6.96 o
  10  -1   1        6.96        8.07      4.54 o
  11  -1   1        0.92       -1.50      6.15 o
 -12   0   1        1.00       -3.45      4.80 o
 -11   0   1        2.76        0.67      4.39 o
 -10   0   1        4.68        5.67      4.40 o
  -9   0   1        2.71        1.08      7.31 o
  -8   0   1      136.90      131.81      6.97 o
  -7   0   1       88.41       97.63      6.58 o
  -6   0   1        3.28       -1.46      1.46 o
  -5   0   1      481.29      527.97     11.58 o
  -4   0   1      512.52      501.01     10.63 o
  -3   0   1       41.98       38.74      1.42 o
  -2   0   1      395.94      369.63      6.29 o
  -1   0   1     2431.41     2037.83    107.35 o
   0   0   1       34.84        0.27      0.55 o
   1   0   1    10802.78     9718.31    146.58 o
   2   0   1      922.36      821.31     12.96 o
   3   0   1      249.35      221.11      5.52 o
   4   0   1      520.85      484.86     10.84 o
   5   0   1       46.08       59.45      4.99 o
   6   0   1       12.53       12.19      2.48 o
   7   0   1       47.45       49.81      4.18 o
   8   0   1      402.73      430.24     14.78 o
   9   0   1      137.72      140.70     25.28 o
  10   0   1        5.44        1.76      3.79 o
  11   0   1        0.72       -0.14      6.83 o
 -12   1   1        1.29       -0.21      5.47 o
 -11   1   1       12.28       18.62      5.74 o
 -10   1   1        5.62        2.04      7.04 o
  -9   1   1       56.71       56.52     17.29 o
  -8   1   1       25.93       34.35      4.04 o
  -7   1   1       12.60       10.46      2.45 o
  -6   1   1       63.26       75.70      4.30 o
  -5   1   1      604.26      605.40     13.00 o
  -4   1   1      889.72      918.42     18.07 o
  -3   1   1      797.15      770.42     12.42 o
  -2   1   1     3172.97     2949.71     53.75 o
  -1   1   1     4393.38     4072.81    117.14 o
   0   1   1      193.73      125.59      6.01 o
   1   1   1     1690.44     1639.83     23.16 o
   2   1   1      906.58      855.73     11.82 o
   3   1   1      174.82      156.76      4.97 o
   4   1   1      344.02      309.12     10.77 o
   5   1   1      151.65      147.76      5.70 o
   6   1   1      398.17      360.02     10.91 o
   7   1   1        5.43        7.13      2.44 o
   8   1   1      262.91      260.96     11.58 o
   9   1   1       51.12       52.49      6.94 o
  10   1   1        6.94        0.98      4.29 o
  11   1   1        1.01       -1.64      7.38 o
 -12   2   1       15.15        3.26      5.97 o
 -11   2   1       14.83       25.19      6.63 o
 -10   2   1      100.10      102.78      9.37 o
  -9   2   1      177.74      200.67     15.72 o
  -8   2   1       20.82       25.42      3.66 o
  -7   2   1       21.75       24.05      3.12 o
  -6   2   1       26.72       25.49      2.95 o
  -5   2   1      659.67      657.51     14.00 o
  -4   2   1       31.61       28.87      1.96 o
  -3   2   1      765.50      740.23     13.28 o
  -2   2   1     9823.53     9749.74    145.53 o
  -1   2   1     6536.87     6735.66    112.44 o
   0   2   1      161.45      165.28      3.65 o
   1   2   1      304.05      304.72      5.61 o
   2   2   1      373.53      355.32      6.38 o
   3   2   1      106.05       92.85      2.66 o
   4   2   1      282.30      284.15      7.37 o
   5   2   1      472.27      468.67     11.26 o
   6   2   1        2.56        0.21      1.94 o
   7   2   1       11.84       12.12      2.90 o
   8   2   1       21.73       27.26      4.12 o
   9   2   1       24.81       18.17      4.86 o
  10   2   1        8.53        5.42      4.53 o
  11   2   1        1.02       -4.37      7.24 o
 -11   3   1       25.64       28.16      6.81 o
 -10   3   1       60.38       71.86     13.39 o
  -9   3   1      105.12      111.91      9.23 o
  -8   3   1       48.96       58.85      5.05 o
  -7   3   1        3.12        1.11      2.28 o
  -6   3   1       35.30       36.31      3.43 o
  -5   3   1      623.48      651.02     14.08 o
  -4   3   1      230.13      236.89      6.11 o
  -3   3   1     1305.56     1341.95     26.14 o
  -2   3   1     9379.56     9751.68    163.18 o
  -1   3   1     3192.33     3403.36     48.59 o
   0   3   1     1074.34     1101.52     14.83 o
   1   3   1     3271.67     3505.03     78.30 o
   2   3   1        8.19        7.46      1.04 o
   3   3   1       90.64       89.67      2.75 o
   4   3   1      293.42      305.41      7.89 o
   5   3   1      540.04      548.27     14.76 o
   6   3   1      401.39      371.77     13.80 o
   7   3   1       28.41       26.02      3.97 o
   8   3   1       30.53       31.84      4.61 o
   9   3   1       32.03       19.84      7.38 o
  10   3   1       32.27       44.55     10.66 o
  11   3   1       11.28       24.05      9.98 o
 -11   4   1        3.92        0.51      6.15 o
 -10   4   1       11.70       14.53      6.90 o
  -9   4   1       25.20       27.61      7.58 o
  -8   4   1      151.23      141.06      7.22 o
  -7   4   1       86.85       74.71      5.04 o
  -6   4   1       17.89       21.76      3.04 o
  -5   4   1      403.53      433.17     10.32 o
  -4   4   1      925.72      915.04     16.97 o
  -3   4   1      558.95      567.79     11.05 o
  -2   4   1      330.81      344.33      8.25 o
  -1   4   1     3523.04     3760.08     58.12 o
   0   4   1     3541.03     3781.44     54.00 o
   1   4   1     2781.73     2937.04     42.17 o
   2   4   1       89.99       94.67      2.83 o
   3   4   1       13.24        7.33      1.35 o
   4   4   1      207.31      204.12      6.19 o
   5   4   1      325.46      310.24      9.85 o
   6   4   1      164.90      159.50      6.90 o
   7   4   1       22.46       25.30      4.80 o
   8   4   1      103.86      123.81      7.10 o
   9   4   1       63.66       77.03      8.15 o
  10   4   1        0.58       -4.65      6.56 o
  11   4   1        4.89        8.61      9.43 o
 -11   5   1        3.38        0.17      6.76 o
 -10   5   1        0.97        3.90      4.49 o
  -9   5   1        2.97        3.69      4.16 o
  -8   5   1       36.25       39.29      4.64 o
  -7   5   1        1.63        4.52      2.50 o
  -6   5   1      140.42      145.05      6.56 o
  -5   5   1      292.41      307.20      8.10 o
  -4   5   1      652.16      733.93     14.12 o
  -3   5   1      362.14      344.43      8.77 o
  -2   5   1      928.60      937.39     19.80 o
  -1   5   1     1009.26     1080.08     19.85 o
   0   5   1     1748.94     1902.45     30.12 o
   1   5   1      964.88     1076.29     17.78 o
   2   5   1      339.32      354.35      7.73 o
   3   5   1       74.43       64.53      3.47 o
   4   5   1       51.63       47.02      3.44 o
   5   5   1      109.51      109.85      5.89 o
   6   5   1      212.03      208.93      8.24 o
   7   5   1       72.12       74.62      5.50 o
   8   5   1      102.24      117.18     15.96 o
   9   5   1        4.52        5.82      4.43 o
  10   5   1        2.05       -0.82      6.70 o
  11   5   1        7.55        0.82      8.20 o
 -11   6   1        9.79        6.70      8.47 o
 -10   6   1       16.68       31.63      7.14 o
  -9   6   1       26.02       30.77      6.14 o
  -8   6   1       56.31       60.00      5.43 o
  -7   6   1      147.85      159.71     11.07 o
  -6   6   1       77.87       87.06      5.27 o
  -5   6   1      182.89      199.09      6.27 o
  -4   6   1       75.73       91.82      4.05 o
  -3   6   1      145.13      161.66      5.52 o
  -2   6   1      519.16      533.51     12.36 o
  -1   6   1      251.94      276.43      6.08 o
   0   6   1      319.16      335.48      6.97 o
   1   6   1      596.52      650.63     11.73 o
   2   6   1      231.39      234.92      6.12 o
   3   6   1      151.97      153.54      6.09 o
   4   6   1       54.95       50.48      3.88 o
   5   6   1      118.47      124.23      6.25 o
   6   6   1       36.59       39.82      4.14 o
   7   6   1       10.32        8.59      3.30 o
   8   6   1       33.78       25.37      5.87 o
   9   6   1        2.08       14.62      7.93 o
  10   6   1        4.27        7.24      7.65 o
 -11   7   1       12.26       21.32     10.52 o
 -10   7   1       20.69       19.88      6.23 o
  -9   7   1       18.98       10.57      5.19 o
  -8   7   1        7.15       -3.67      3.67 o
  -7   7   1       16.16       19.82      3.72 o
  -6   7   1       53.70       58.09      4.96 o
  -5   7   1      151.82      164.08     10.73 o
  -4   7   1       33.73       30.88      3.12 o
  -3   7   1        7.63        6.40      2.39 o
  -2   7   1      551.14      596.90     13.91 o
  -1   7   1      309.94      309.54      6.95 o
   0   7   1      475.00      514.82      9.90 o
   1   7   1     2942.71     3204.53     50.52 o
   2   7   1      303.67      326.42      7.98 o
   3   7   1       71.72       67.37      4.69 o
   4   7   1       94.68       99.98      5.43 o
   5   7   1      156.35      153.86      8.05 o
   6   7   1       90.94      102.23      7.12 o
   7   7   1       68.94       70.22      5.73 o
   8   7   1        4.62        1.31      3.98 o
   9   7   1        7.01        6.15      6.56 o
  10   7   1       34.14       38.95     11.21 o
 -10   8   1       11.90       18.04      8.88 o
  -9   8   1        4.50        0.06      4.64 o
  -8   8   1       78.21       75.19      8.46 o
  -7   8   1       22.59       25.81      5.50 o
  -6   8   1       59.82       68.28      5.28 o
  -5   8   1      152.68      170.11      6.69 o
  -4   8   1      199.67      218.69      8.32 o
  -3   8   1        9.32        7.85      2.89 o
  -2   8   1       22.97       19.89      3.83 o
  -1   8   1      291.44      288.55      6.95 o
   0   8   1     1607.75     1738.52     28.87 o
   1   8   1      669.66      698.79     14.11 o
   2   8   1        6.77        8.88      2.40 o
   3   8   1       10.49        5.47      2.15 o
   4   8   1       34.48       38.59      3.60 o
   5   8   1      131.41      126.67      6.72 o
   6   8   1      323.93      327.54     11.57 o
   7   8   1        5.65        8.33      3.52 o
   8   8   1        2.51       -4.04      4.04 o
   9   8   1        5.68       11.07      8.34 o
  10   8   1        1.86        6.42      9.29 o
 -10   9   1        2.58       -0.14      8.06 o
  -9   9   1        0.70       -1.36      4.69 o
  -8   9   1       20.36        9.97      4.92 o
  -7   9   1        2.37        2.19      3.16 o
  -6   9   1       68.52       66.60      5.45 o
  -5   9   1      122.20      128.81      7.06 o
  -4   9   1      138.17      148.88      7.06 o
  -3   9   1       33.73       34.21      3.97 o
  -2   9   1       32.53       35.02      3.42 o
  -1   9   1      210.45      208.22      6.53 o
   0   9   1      603.74      637.30     13.54 o
   1   9   1        6.39        8.09      2.24 o
   2   9   1      188.10      196.33      8.90 o
   3   9   1        5.86        4.50      2.43 o
   4   9   1       15.05       22.30      3.25 o
   5   9   1       33.81       41.55      4.12 o
   6   9   1      104.27      113.90      6.97 o
   7   9   1      122.40      116.22     19.28 o
   8   9   1       21.16        9.57      7.65 o
   9   9   1        3.86       17.90      8.75 o
  10   9   1        2.09       -4.65      8.06 o
 -10  10   1        0.27       -0.27      7.93 o
  -9  10   1        3.82       12.03      8.88 o
  -8  10   1       28.70       22.55      6.33 o
  -7  10   1       73.79       63.49      8.25 o
  -6  10   1       21.59       25.83      4.64 o
  -5  10   1       38.98       40.40      4.72 o
  -4  10   1       10.29        4.47      3.04 o
  -3  10   1      172.06      174.55      6.92 o
  -2  10   1       34.18       41.73      3.84 o
  -1  10   1      203.16      204.31      7.79 o
   0  10   1      174.43      180.09      6.93 o
   1  10   1      102.72      115.27      4.98 o
   2  10   1        1.44        0.30      2.33 o
   3  10   1       25.45       24.86      3.45 o
   4  10   1        1.47       -2.41      2.41 o
   5  10   1        1.67        6.08      3.23 o
   6  10   1        0.65        0.93      3.20 o
   7  10   1        9.28       12.33      4.86 o
   8  10   1       11.12        3.96      7.65 o
   9  10   1        2.68       -5.60      7.38 o
  -9  11   1        2.37        5.88      9.16 o
  -8  11   1        1.93        4.52      5.31 o
  -7  11   1       12.72       14.07     11.48 o
  -6  11   1       19.46       14.18      5.18 o
  -5  11   1       17.27       11.82      6.01 o
  -4  11   1        8.00        2.28      3.39 o
  -3  11   1       96.55       98.64     11.26 o
  -2  11   1       14.27       17.14      4.32 o
  -1  11   1      193.12      199.89      7.68 o
   0  11   1      162.60      170.57      7.00 o
   1  11   1      304.76      314.58     11.80 o
   2  11   1       10.35       11.69      3.16 o
   3  11   1       15.42       16.05      3.35 o
   4  11   1        9.37        8.15      3.55 o
   5  11   1        0.73        3.68      3.40 o
   6  11   1        4.06        0.76      4.24 o
   7  11   1       38.92       46.19     11.21 o
   8  11   1        4.57       14.21      9.70 o
   9  11   1        0.45        3.28      9.29 o
  -8  12   1        3.66       14.35      8.61 o
  -7  12   1        0.10        1.50      4.93 o
  -6  12   1       27.96       17.21      6.47 o
  -5  12   1       47.98       33.10      6.76 o
  -4  12   1       44.86       50.04      6.29 o
  -3  12   1        1.27        0.20      2.82 o
  -2  12   1        4.31        1.44      2.98 o
  -1  12   1      142.02      148.23      7.66 o
   0  12   1      265.36      270.80      9.43 o
   1  12   1      172.46      162.57      7.32 o
   2  12   1       24.95       23.50      5.37 o
   3  12   1        6.50        6.12      3.41 o
   4  12   1        0.65       -2.42      3.01 o
   5  12   1        3.24       12.94      4.86 o
   6  12   1       73.55       68.97      7.91 o
   7  12   1       11.90       18.86      9.16 o
   8  12   1        3.64        6.29      9.57 o
  -7  13   1        5.31       -4.78      6.70 o
  -6  13   1       11.83        5.01      5.43 o
  -5  13   1       32.01       28.24     13.60 o
  -4  13   1       58.95       48.29      6.13 o
  -3  13   1       18.41       15.94      3.73 o
  -2  13   1       67.22       65.00      5.58 o
  -1  13   1      125.35      118.74      6.47 o
   0  13   1       59.77       63.91      5.14 o
   1  13   1        4.37        6.51      3.41 o
   2  13   1       26.59       25.69      4.70 o
   3  13   1       10.28       11.43      3.94 o
   4  13   1        1.20        0.03      4.38 o
   5  13   1        0.54       -1.36      4.92 o
   6  13   1       17.86       20.64      9.57 o
   7  13   1       29.85       17.77     10.93 o
  -5  14   1        4.45       -2.48      5.26 o
  -4  14   1        3.53       -0.04      5.09 o
  -3  14   1       45.30       36.69      7.06 o
  -2  14   1        6.76       10.58      6.04 o
  -1  14   1       98.91       87.54      7.25 o
   0  14   1       32.37       26.00      5.27 o
   1  14   1        2.82        0.10      5.89 o
   2  14   1        0.18       -3.65      4.29 o
   3  14   1        5.54        5.21      4.71 o
   4  14   1        0.40       -1.81      7.72 o
   5  14   1        0.76        5.19      8.34 o
   6  14   1        0.59       -3.83      8.06 o
   7  14   1       12.06        7.79     10.52 o
  -3  15   1        8.71        1.37      7.65 o
  -2  15   1        0.57       -7.52      7.52 o
  -1  15   1       70.58       92.38     15.31 o
   0  15   1      108.74       90.61      9.46 o
   1  15   1       17.02       10.58      5.87 o
   2  15   1        5.22        4.37      7.11 o
   3  15   1        2.42       10.25      8.61 o
   4  15   1        3.10       -2.05      7.38 o
   5  15   1        0.48        4.51      8.75 o
   6  15   1        1.15       11.62     10.39 o
  -1  16   1       80.81       46.74     13.53 o
   0  16   1       97.14       61.22     14.21 o
   1  16   1       26.17        2.32      8.75 o
   2  16   1        6.01       -0.82      7.79 o
   3  16   1        1.56        1.64      8.06 o
   4  16   1        0.12       -6.29      8.34 o
  -4 -17   2        2.93       -5.25      5.25 o
  -3 -17   2        0.86        4.32      4.18 o
  -2 -17   2        4.12       -2.75      6.25 o
  -1 -17   2       19.44       13.53      4.41 o
   0 -17   2        0.14       -0.47      4.10 o
   1 -17   2        1.67        6.17      4.25 o
   2 -17   2        0.25        6.55      4.70 o
   3 -17   2        0.87        2.41      4.09 o
  -5 -16   2        4.13        0.03      3.88 o
  -4 -16   2        3.53       -1.27      7.26 o
  -3 -16   2        2.42        5.94      4.20 o
  -2 -16   2       30.75       21.75      6.25 o
  -1 -16   2        0.54       -3.28      3.28 o
   0 -16   2        9.28        9.54      3.75 o
   1 -16   2       24.98       27.56      4.50 o
   2 -16   2        3.27        2.04      3.88 o
   3 -16   2        0.40       -3.50      3.53 o
   4 -16   2        1.94       -1.03      3.87 o
  -6 -15   2        2.61       -3.86      3.86 o
  -5 -15   2       37.21       36.85      5.90 o
  -4 -15   2       62.81       64.69      9.04 o
  -3 -15   2        4.47        5.79      3.86 o
  -2 -15   2        7.96        6.19      3.53 o
  -1 -15   2        2.65        2.29      4.08 o
   0 -15   2        4.03       -0.49      3.22 o
   1 -15   2        3.84        5.11      3.64 o
   2 -15   2        0.78       -0.41      3.00 o
   3 -15   2        1.92       -3.47      3.47 o
   4 -15   2        1.91       -3.21      3.21 o
   5 -15   2        4.07       10.31      5.06 o
  -7 -14   2        3.19        5.83      4.71 o
  -6 -14   2        0.59       -3.45      3.45 o
  -5 -14   2        8.34        5.78      7.26 o
  -4 -14   2       35.44       31.46      5.14 o
  -3 -14   2        1.44        4.12      3.64 o
  -2 -14   2        8.55        9.24      3.42 o
  -1 -14   2       12.56       11.69      3.50 o
   0 -14   2        4.30       -1.70      2.71 o
   1 -14   2        7.86        5.95      3.03 o
   2 -14   2        6.10        7.45      3.37 o
   3 -14   2       10.16        3.69      3.19 o
   4 -14   2       42.91       46.34      8.64 o
   5 -14   2        4.87        4.31      4.37 o
   6 -14   2        3.04        3.81      4.69 o
  -8 -13   2        6.00        2.33      4.22 o
  -7 -13   2        1.76        0.47      3.64 o
  -6 -13   2        1.50       -1.93      4.02 o
  -5 -13   2       12.99       15.98      4.35 o
  -4 -13   2       69.28       56.00      5.89 o
  -3 -13   2       26.40       24.74      4.56 o
  -2 -13   2       22.28       18.37      3.66 o
  -1 -13   2       46.48       52.97      4.69 o
   0 -13   2        2.52        2.91      3.26 o
   1 -13   2       13.56       16.27      3.40 o
   2 -13   2        2.16        1.34      2.61 o
   3 -13   2       37.90       32.93      4.16 o
   4 -13   2        5.25        6.55      3.21 o
   5 -13   2        3.99        5.48      4.14 o
   6 -13   2       53.53       40.06      9.91 o
   7 -13   2      128.76      124.58     11.34 o
  -9 -12   2        0.38       -2.36      3.36 o
  -8 -12   2        2.41        6.42      4.29 o
  -7 -12   2        0.51       -0.08      3.59 o
  -6 -12   2       18.72       19.29      4.47 o
  -5 -12   2       78.57       71.57      6.25 o
  -4 -12   2        8.38       12.66      3.63 o
  -3 -12   2       99.49      104.27      6.83 o
  -2 -12   2       80.51       85.23      5.39 o
  -1 -12   2        1.41       -0.15      2.45 o
   0 -12   2       65.51       65.33      4.77 o
   1 -12   2       34.53       30.08      3.59 o
   2 -12   2        9.72       12.41      2.94 o
   3 -12   2       11.99        7.60      3.08 o
   4 -12   2        9.11        8.89      3.00 o
   5 -12   2        2.07        5.93      3.79 o
   6 -12   2      149.20      143.04     14.35 o
   7 -12   2       35.54       46.00      5.44 o
   8 -12   2        4.57       14.50      5.36 o
  -9 -11   2        2.87       -1.71      4.08 o
  -8 -11   2        2.77       -2.42      3.26 o
  -7 -11   2        3.25        0.52      3.31 o
  -6 -11   2       14.69       12.47      3.88 o
  -5 -11   2       55.76       55.58      5.32 o
  -4 -11   2      178.10      203.01      8.95 o
  -3 -11   2       84.81       88.05      5.94 o
  -2 -11   2       56.94       61.35      4.51 o
  -1 -11   2       99.82       96.38      6.71 o
   0 -11   2       23.23       27.70      5.21 o
   1 -11   2        5.33        7.12      2.61 o
   2 -11   2        0.11       -0.39      2.17 o
   3 -11   2        3.19        1.78      2.56 o
   4 -11   2       18.95       17.16      3.97 o
   5 -11   2        7.48        0.81      3.77 o
   6 -11   2      178.33      157.25     10.00 o
   7 -11   2       82.51       90.66      6.76 o
   8 -11   2       28.91       17.95      5.60 o
 -10 -10   2        0.39       -1.74      6.37 o
  -9 -10   2        2.34        6.40      3.36 o
  -8 -10   2       11.34       10.75      3.38 o
  -7 -10   2       16.35       12.54      3.72 o
  -6 -10   2        3.68        2.07      2.78 o
  -5 -10   2       10.19       10.80      3.58 o
  -4 -10   2       96.74      110.68      6.42 o
  -3 -10   2       23.15       19.52      3.35 o
  -2 -10   2        6.90        3.66      2.05 o
  -1 -10   2       49.02       52.69      3.62 o
   0 -10   2       37.02       41.03      3.66 o
   1 -10   2      148.56      160.88      6.90 o
   2 -10   2       17.45       16.86      2.59 o
   3 -10   2       19.07       21.13      3.05 o
   4 -10   2      142.51      143.78      6.28 o
   5 -10   2       22.59       25.75      4.36 o
   6 -10   2       26.22       29.40      3.74 o
   7 -10   2      115.47      112.81      8.42 o
   8 -10   2       18.88       17.24      7.58 o
   9 -10   2        4.08        3.88      4.69 o
 -10  -9   2        8.81        7.53      4.84 o
  -9  -9   2        0.76        1.91      6.49 o
  -8  -9   2       62.51       69.91      7.12 o
  -7  -9   2       20.78       16.05      4.07 o
  -6  -9   2        0.21        1.58      2.65 o
  -5  -9   2       71.23       75.67      5.44 o
  -4  -9   2      174.15      184.14      7.95 o
  -3  -9   2       44.78       47.55      4.70 o
  -2  -9   2        6.34       10.00      3.37 o
  -1  -9   2       40.81       49.73      5.21 o
   0  -9   2      633.08      699.27     20.01 o
   1  -9   2      335.46      364.67      9.09 o
   2  -9   2       48.84       51.89      3.35 o
   3  -9   2      197.28      187.62      6.14 o
   4  -9   2        2.88        1.61      2.10 o
   5  -9   2       38.45       31.69      3.84 o
   6  -9   2       49.20       49.52      4.16 o
   7  -9   2      289.11      282.26     11.55 o
   8  -9   2      156.27      159.54     10.80 o
   9  -9   2       14.96       15.67      5.60 o
 -10  -8   2        3.75       -0.51      6.76 o
  -9  -8   2        3.65       -3.03      3.79 o
  -8  -8   2       11.57       10.21      3.51 o
  -7  -8   2       16.35       14.42      3.99 o
  -6  -8   2       77.97       84.94      5.72 o
  -5  -8   2      359.11      364.05     12.11 o
  -4  -8   2       30.87       41.12      3.83 o
  -3  -8   2      217.08      225.64     10.60 o
  -2  -8   2      222.87      236.47      7.53 o
  -1  -8   2        9.83        8.06      2.46 o
   0  -8   2      396.08      412.93     15.71 o
   1  -8   2      164.48      172.78      5.59 o
   2  -8   2       26.03       29.15      2.55 o
   3  -8   2      190.91      190.66      6.03 o
   4  -8   2        4.88        4.35      1.86 o
   5  -8   2      164.74      171.24      7.35 o
   6  -8   2      215.44      216.26      7.67 o
   7  -8   2      122.54      129.07     15.78 o
   8  -8   2        9.34       13.62      6.08 o
   9  -8   2       30.82       36.44      6.47 o
  10  -8   2        1.57       -3.14      5.88 o
 -11  -7   2        2.38        6.39      7.58 o
 -10  -7   2       14.90       15.98      6.97 o
  -9  -7   2       32.29       24.97      5.55 o
  -8  -7   2        2.25       -0.75      2.85 o
  -7  -7   2        3.58        3.98      2.65 o
  -6  -7   2      107.85      120.59      7.43 o
  -5  -7   2      135.47      148.94      6.93 o
  -4  -7   2      183.69      221.14      8.19 o
  -3  -7   2      266.02      282.04      9.61 o
  -2  -7   2      395.77      411.20     16.49 o
  -1  -7   2     1186.60     1282.91     21.78 o
   0  -7   2       34.38       40.67      2.64 o
   1  -7   2      104.06      108.56      4.13 o
   2  -7   2       38.58       37.67      3.28 o
   3  -7   2       17.48       16.86      2.15 o
   4  -7   2      209.17      208.84      6.38 o
   5  -7   2      136.25      138.14      5.01 o
   6  -7   2      137.28      124.08      8.17 o
   7  -7   2      376.12      389.91     16.52 o
   8  -7   2      104.42       91.38      8.02 o
   9  -7   2       11.04       13.21      4.93 o
  10  -7   2        6.51        1.91      5.88 o
 -11  -6   2       12.34       13.07      5.56 o
 -10  -6   2        0.88        1.80      4.20 o
  -9  -6   2        0.12        1.28      3.33 o
  -8  -6   2        6.15        2.90      3.43 o
  -7  -6   2       18.40       15.71      3.05 o
  -6  -6   2       31.48       31.34      4.25 o
  -5  -6   2       90.24      107.48     12.16 o
  -4  -6   2      138.79      161.37      8.59 o
  -3  -6   2      252.83      273.94      6.71 o
  -2  -6   2      327.82      350.57      8.95 o
  -1  -6   2       61.67       68.76      2.64 o
   0  -6   2       61.52       55.00      2.43 o
   1  -6   2      690.59      719.41     15.20 o
   2  -6   2      107.29      109.21      4.16 o
   3  -6   2       17.69       12.35      1.84 o
   4  -6   2      339.69      357.35     16.17 o
   5  -6   2       31.33       29.77      2.95 o
   6  -6   2       13.72       11.87      3.62 o
   7  -6   2      269.03      293.65     16.81 o
   8  -6   2        9.03        9.67      4.16 o
   9  -6   2       27.79       21.88      5.40 o
  10  -6   2        3.75        7.93      6.70 o
 -11  -5   2       24.54       17.99      5.82 o
 -10  -5   2       43.89       42.28      6.76 o
  -9  -5   2        7.62        6.60      4.78 o
  -8  -5   2       65.62       61.05      6.56 o
  -7  -5   2       18.01       11.62      2.86 o
  -6  -5   2       15.92       20.88      2.89 o
  -5  -5   2      374.16      433.28     16.81 o
  -4  -5   2        5.41        9.69      4.61 o
  -3  -5   2      413.29      421.99     10.27 o
  -2  -5   2        3.46        5.50      1.28 o
  -1  -5   2      451.13      478.54     11.09 o
   0  -5   2     2099.05     2163.05     37.54 o
   1  -5   2     1728.77     1684.23     42.42 o
   2  -5   2      360.04      376.35      8.16 o
   3  -5   2      584.71      576.51     14.26 o
   4  -5   2       10.85        8.88      1.77 o
   5  -5   2      164.83      159.08      6.74 o
   6  -5   2       40.11       44.42      4.93 o
   7  -5   2     1088.55     1073.68     26.60 o
   8  -5   2      145.56      143.37     18.24 o
   9  -5   2       36.68       34.64      9.98 o
  10  -5   2        2.21        9.29      6.83 o
 -11  -4   2        7.11        6.89     11.07 o
 -10  -4   2        0.89        2.88      4.06 o
  -9  -4   2        6.56        8.07      8.27 o
  -8  -4   2        2.53        5.88      3.21 o
  -7  -4   2       23.04       23.97      3.96 o
  -6  -4   2      234.34      257.87      8.89 o
  -5  -4   2     2088.97     2303.28     63.83 o
  -4  -4   2       25.40       28.73      2.17 o
  -3  -4   2       61.14       69.13      2.88 o
  -2  -4   2     1248.90     1287.18     22.35 o
  -1  -4   2     2584.59     2655.51     49.98 o
   0  -4   2     1581.61     1597.39     27.73 o
   1  -4   2     1154.23     1132.51     23.08 o
   2  -4   2      363.16      373.41      7.84 o
   3  -4   2      986.18      988.08     18.43 o
   4  -4   2      133.77      123.07      4.51 o
   5  -4   2     1071.50     1083.31     22.63 o
   6  -4   2      214.05      211.28      7.07 o
   7  -4   2      496.65      513.89     15.35 o
   8  -4   2       19.15       20.15      3.83 o
   9  -4   2       16.13       15.34      4.97 o
  10  -4   2        5.05        6.56      6.29 o
  11  -4   2        0.53        2.05      7.65 o
 -12  -3   2        1.43       11.24      5.85 o
 -11  -3   2        0.49       -0.68      4.13 o
 -10  -3   2       14.54       11.98      6.97 o
  -9  -3   2       42.18       38.01      5.84 o
  -8  -3   2       12.22        8.32      3.24 o
  -7  -3   2       55.34       76.44      5.94 o
  -6  -3   2      124.44      108.24     10.50 o
  -5  -3   2      677.37      758.18     16.54 o
  -4  -3   2      497.13      579.74     12.50 o
  -3  -3   2      197.29      182.98      6.88 o
  -2  -3   2     5149.16     5274.02     97.09 o
  -1  -3   2     8748.19     8882.05    146.05 o
   0  -3   2      412.78      381.35      9.35 o
   1  -3   2      540.10      517.80     12.34 o
   2  -3   2     1000.15      986.37     17.53 o
   3  -3   2       32.68       31.36      2.48 o
   4  -3   2     1199.38     1183.72     23.97 o
   5  -3   2      674.87      669.92     15.64 o
   6  -3   2       73.79       74.98      4.56 o
   7  -3   2     1406.47     1353.71     33.33 o
   8  -3   2      124.22      116.40     11.27 o
   9  -3   2        9.38        5.80      4.11 o
  10  -3   2        1.59       -0.68      6.29 o
  11  -3   2       15.25       13.94      8.06 o
 -12  -2   2        4.89        3.21      5.12 o
 -11  -2   2        7.25       21.58      6.08 o
 -10  -2   2        1.60       -1.17      3.61 o
  -9  -2   2       12.24       16.20      5.40 o
  -8  -2   2       13.29       19.28      4.04 o
  -7  -2   2       58.57       61.38      5.40 o
  -6  -2   2       44.38       48.23      4.49 o
  -5  -2   2      207.08      225.11      8.82 o
  -4  -2   2      252.42      264.66      5.31 o
  -3  -2   2      631.29      614.07     12.45 o
  -2  -2   2     5075.85     5187.69     85.84 o
  -1  -2   2     5104.72     5259.82     96.01 o
   0  -2   2       36.35       34.74      1.41 o
   1  -2   2      241.90      232.87      5.04 o
   2  -2   2      678.30      673.06     13.84 o
   3  -2   2       34.43       38.01      2.11 o
   4  -2   2       93.92       89.43      3.51 o
   5  -2   2      130.26      132.71      4.97 o
   6  -2   2      159.45      154.99      6.38 o
   7  -2   2      991.87     1007.17     25.65 o
   8  -2   2       24.07       22.10      6.00 o
   9  -2   2        2.49        0.28      3.47 o
  10  -2   2        3.67       -2.60      5.60 o
  11  -2   2        6.93        4.78      7.79 o
 -12  -1   2        7.65        7.72      7.17 o
 -11  -1   2       15.16       12.63      5.23 o
 -10  -1   2       39.78       40.73      6.47 o
  -9  -1   2        0.35        4.84      3.52 o
  -8  -1   2       32.30       26.99      3.75 o
  -7  -1   2       41.47       40.07      3.57 o
  -6  -1   2       50.99       54.67      4.22 o
  -5  -1   2     1125.90     1274.23     28.99 o
  -4  -1   2       59.54       68.89      3.50 o
  -3  -1   2      856.34      820.23     13.35 o
  -2  -1   2      596.28      600.13     10.76 o
  -1  -1   2     6520.35     6429.92    104.79 o
   0  -1   2       11.58        7.42      0.64 o
   1  -1   2     1305.45     1202.14     18.21 o
   2  -1   2     1487.40     1398.15     24.30 o
   3  -1   2      399.27      455.86      9.88 o
   4  -1   2      381.53      348.77      8.37 o
   5  -1   2      368.84      356.27      9.15 o
   6  -1   2       74.14       73.10      4.80 o
   7  -1   2     2445.74     2423.60     54.95 o
   8  -1   2       26.85       22.43      3.83 o
   9  -1   2       36.33       51.40      6.52 o
  10  -1   2        9.61       -1.64      6.29 o
  11  -1   2       18.75       22.00      9.70 o
 -12   0   2        0.06       -1.69      7.04 o
 -11   0   2        6.13        0.76      4.22 o
 -10   0   2        5.25       -1.42      3.64 o
  -9   0   2        3.55        5.49      3.37 o
  -8   0   2        0.67       -1.09      2.10 o
  -7   0   2       13.15        9.26      2.31 o
  -6   0   2      260.30      300.15      7.84 o
  -5   0   2     5586.16     5874.11    125.15 o
  -4   0   2      620.40      551.89     13.21 o
  -3   0   2      312.18      284.63      5.66 o
  -2   0   2      171.44      164.63      2.88 o
  -1   0   2       29.20       27.09      1.10 o
   0   0   2        0.91        1.25      0.32 o
   1   0   2     1129.81     1100.27     17.28 o
   2   0   2     1306.11     1241.55     21.43 o
   3   0   2     1971.78     1856.76     32.01 o
   4   0   2      195.92      161.51      4.50 o
   5   0   2     1375.68     1308.11     24.03 o
   6   0   2      141.72      132.14      5.97 o
   7   0   2      677.75      688.36     19.17 o
   8   0   2        6.61        1.66      2.67 o
   9   0   2        7.51        0.85      6.01 o
  10   0   2       19.51       12.71      7.79 o
  11   0   2        0.54       -0.55      7.65 o
 -12   1   2        7.71        9.76      6.07 o
 -11   1   2       15.37       27.34      6.44 o
 -10   1   2       39.70       45.23      6.91 o
  -9   1   2        0.36        6.47      3.70 o
  -8   1   2       32.16       26.24      3.39 o
  -7   1   2       41.95       40.14      3.64 o
  -6   1   2       51.85       52.47      3.02 o
  -5   1   2     1127.01     1247.15     24.73 o
  -4   1   2       56.16       66.33      2.82 o
  -3   1   2      882.29      849.90     16.57 o
  -2   1   2      599.45      614.19      9.71 o
  -1   1   2     6506.26     6208.80    116.90 o
   0   1   2        9.60        6.28      0.41 o
   1   1   2     1329.26     1266.81     17.81 o
   2   1   2     1485.53     1407.41     24.22 o
   3   1   2      392.81      450.60      9.34 o
   4   1   2      378.84      340.62      7.59 o
   5   1   2      362.26      357.08      9.87 o
   6   1   2       80.73       75.43      4.57 o
   7   1   2     2442.52     2400.69     54.98 o
   8   1   2       26.85       20.83      3.77 o
   9   1   2       35.09       48.11      8.28 o
  10   1   2        9.53        1.23      6.29 o
  11   1   2       18.49       22.14      9.43 o
 -12   2   2        4.93        4.05      5.59 o
 -11   2   2        7.05        6.78      5.06 o
 -10   2   2        1.39        0.14      4.20 o
  -9   2   2       12.19        7.82      4.10 o
  -8   2   2       13.15       21.22      3.33 o
  -7   2   2       57.81       65.19      4.40 o
  -6   2   2       45.91       50.55      3.25 o
  -5   2   2      204.36      216.96      6.10 o
  -4   2   2      258.24      261.14      6.47 o
  -3   2   2      616.09      598.63     12.50 o
  -2   2   2     5036.49     5213.18    112.14 o
  -1   2   2     5103.55     5303.77     86.87 o
   0   2   2       34.55       34.44      1.25 o
   1   2   2      233.17      229.98      3.68 o
   2   2   2      685.84      684.02     12.51 o
   3   2   2       35.22       40.71      2.04 o
   4   2   2       93.39       87.91      3.35 o
   5   2   2      134.73      147.17      5.84 o
   6   2   2      156.52      144.37      6.38 o
   7   2   2      990.15     1002.49     25.64 o
   8   2   2       23.80       19.90      3.68 o
   9   2   2        2.48        3.50      3.16 o
  10   2   2        3.61       -0.82      6.70 o
  11   2   2        7.10        7.93      8.47 o
 -12   3   2        1.30       -0.41      5.70 o
 -11   3   2        0.42        0.11      4.55 o
 -10   3   2       14.79       13.12      5.11 o
  -9   3   2       42.05       34.78      7.31 o
  -8   3   2       12.16       13.45      3.63 o
  -7   3   2       54.93       53.22      4.20 o
  -6   3   2      121.82      125.17      4.60 o
  -5   3   2      678.21      802.73     16.44 o
  -4   3   2      498.86      580.44     12.35 o
  -3   3   2      192.50      175.62      4.55 o
  -2   3   2     5197.53     5268.51    114.01 o
  -1   3   2     8768.21     8723.06    148.94 o
   0   3   2      410.69      386.18      6.27 o
   1   3   2      527.78      504.85      8.02 o
   2   3   2      992.29      978.67     15.99 o
   3   3   2       42.51       35.05      2.07 o
   4   3   2     1202.16     1190.00     21.84 o
   5   3   2      675.88      662.79     17.24 o
   6   3   2       70.39       65.55      4.92 o
   7   3   2     1413.06     1400.48     33.70 o
   8   3   2      124.68      118.09      6.82 o
   9   3   2        9.86       20.21      5.10 o
  10   3   2        1.50       13.94      8.34 o
  11   3   2       15.30       19.00     10.25 o
 -11   4   2        7.31       10.05      5.94 o
 -10   4   2        0.94       -3.62      3.62 o
  -9   4   2        6.30        4.09      5.67 o
  -8   4   2        2.71        1.51      2.53 o
  -7   4   2       23.44       26.01      3.36 o
  -6   4   2      237.02      261.71      7.40 o
  -5   4   2     2087.16     2296.89     43.87 o
  -4   4   2       21.19       19.15      1.91 o
  -3   4   2       66.17       66.23      3.13 o
  -2   4   2     1235.71     1241.16     22.38 o
  -1   4   2     2578.69     2625.96     72.15 o
   0   4   2     1593.13     1590.29     38.29 o
   1   4   2     1147.64     1155.38     20.48 o
   2   4   2      371.14      369.53      7.12 o
   3   4   2      981.30      984.90     18.37 o
   4   4   2      132.14      127.24     11.40 o
   5   4   2     1070.90     1058.76     25.97 o
   6   4   2      218.44      213.64      8.17 o
   7   4   2      489.76      507.36     15.65 o
   8   4   2       19.77       23.10      4.12 o
   9   4   2       16.09       30.22      5.91 o
  10   4   2        5.43        4.65      7.65 o
  11   4   2        0.45       -1.64      7.65 o
 -11   5   2       24.59       24.08      6.75 o
 -10   5   2       43.90       42.58      7.44 o
  -9   5   2        7.50       10.02      4.59 o
  -8   5   2       65.18       68.49      7.24 o
  -7   5   2       17.87       16.73      3.26 o
  -6   5   2       16.45       17.93      2.37 o
  -5   5   2      374.57      444.02     13.00 o
  -4   5   2        5.97        6.49      3.94 o
  -3   5   2      422.44      441.38     10.32 o
  -2   5   2        3.66        2.13      1.44 o
  -1   5   2      454.74      491.00      9.03 o
   0   5   2     2089.08     2172.98     35.79 o
   1   5   2     1748.00     1790.26     37.42 o
   2   5   2      352.57      374.01     11.07 o
   3   5   2      584.46      564.57     13.14 o
   4   5   2       11.07       12.67      2.38 o
   5   5   2      161.51      147.90      6.51 o
   6   5   2       41.39       44.88      4.20 o
   7   5   2     1089.69     1006.47     32.65 o
   8   5   2      145.01      144.97      8.72 o
   9   5   2       36.48       53.16      8.20 o
  10   5   2        2.25       -5.74      6.29 o
 -11   6   2       12.28       14.24      6.36 o
 -10   6   2        0.77        5.53      7.24 o
  -9   6   2        0.18       -1.98      4.25 o
  -8   6   2        6.08        9.36      4.16 o
  -7   6   2       17.33       16.52      3.33 o
  -6   6   2       31.29       28.57      2.90 o
  -5   6   2       87.04       93.04      4.24 o
  -4   6   2      144.91      163.11      5.45 o
  -3   6   2      245.57      270.63      7.63 o
  -2   6   2      320.69      352.16      8.92 o
  -1   6   2       61.37       64.22      2.97 o
   0   6   2       62.29       58.49      3.38 o
   1   6   2      674.01      692.66     17.64 o
   2   6   2      111.77      123.03      6.42 o
   3   6   2       17.45       10.16      3.52 o
   4   6   2      337.55      340.96     12.66 o
   5   6   2       34.81       36.24      3.96 o
   6   6   2       14.07       14.74      3.34 o
   7   6   2      266.99      284.79     11.04 o
   8   6   2        9.26        7.21      4.58 o
   9   6   2       27.46       35.67     10.11 o
  10   6   2        3.48        3.69      8.06 o
 -11   7   2        2.35        5.71      5.80 o
 -10   7   2       15.02       18.50      6.08 o
  -9   7   2       32.23       28.70      6.34 o
  -8   7   2        2.25       -1.42      4.10 o
  -7   7   2        3.50        8.13      3.46 o
  -6   7   2      107.55      114.11      7.05 o
  -5   7   2      136.58      158.56      5.74 o
  -4   7   2      181.76      213.23      7.94 o
  -3   7   2      263.36      275.24      8.11 o
  -2   7   2      403.18      399.86     10.29 o
  -1   7   2     1189.75     1260.28     23.70 o
   0   7   2       36.00       35.51      2.35 o
   1   7   2      104.81      117.25      5.11 o
   2   7   2       37.90       29.57      2.81 o
   3   7   2       21.54       18.87      2.61 o
   4   7   2      210.13      221.22      9.41 o
   5   7   2      135.14      117.51      8.96 o
   6   7   2      134.85      148.87      7.38 o
   7   7   2      379.80      409.78     13.87 o
   8   7   2      104.82      107.19      9.63 o
   9   7   2       11.04        4.51      7.79 o
  10   7   2        6.68       18.18      9.43 o
 -10   8   2        3.71        7.98      6.56 o
  -9   8   2        3.62        4.32      5.02 o
  -8   8   2       11.76        6.54      4.63 o
  -7   8   2       16.86       19.38      5.00 o
  -6   8   2       78.84       83.12      5.61 o
  -5   8   2      358.47      373.04     11.04 o
  -4   8   2       31.84       28.93      3.72 o
  -3   8   2      224.12      248.26      8.72 o
  -2   8   2      220.66      238.99      8.56 o
  -1   8   2       10.43       10.11      2.12 o
   0   8   2      395.55      406.45      9.30 o
   1   8   2      165.65      179.60      5.50 o
   2   8   2       27.56       29.01      3.06 o
   3   8   2      189.08      199.60      6.79 o
   4   8   2        4.38        2.42      2.38 o
   5   8   2      165.22      171.89      9.35 o
   6   8   2      217.74      217.66     10.03 o
   7   8   2      118.42      128.24     12.23 o
   8   8   2        9.72       15.56     12.71 o
   9   8   2       31.06       29.52     10.11 o
  10   8   2        1.70       -7.52      7.52 o
 -10   9   2        8.85       14.81      6.81 o
  -9   9   2        0.75        0.71      4.86 o
  -8   9   2       62.29       62.95      9.43 o
  -7   9   2       20.32       17.60      6.01 o
  -6   9   2        0.25        1.13      3.33 o
  -5   9   2       70.99       81.50      5.62 o
  -4   9   2      171.45      182.76     11.09 o
  -3   9   2       42.26       44.11      4.37 o
  -2   9   2        6.26        4.49      2.59 o
  -1   9   2       41.88       39.39      3.17 o
   0   9   2      631.87      688.40     15.33 o
   1   9   2      336.04      344.05     11.16 o
   2   9   2       47.79       52.66      3.93 o
   3   9   2      197.13      186.57      8.11 o
   4   9   2        2.42        6.07      2.64 o
   5   9   2       37.03       35.41      5.70 o
   6   9   2       49.92       56.63      5.43 o
   7   9   2      290.26      311.10     14.41 o
   8   9   2      156.07      170.70     12.37 o
   9   9   2       14.89       10.39      9.29 o
  -9  10   2        2.27        5.67      5.41 o
  -8  10   2       11.30       13.16      5.79 o
  -7  10   2       16.13       15.07      5.74 o
  -6  10   2        3.65        0.52      3.95 o
  -5  10   2        9.08        7.91      3.21 o
  -4  10   2      100.93      110.87      6.63 o
  -3  10   2       23.22       20.54      3.73 o
  -2  10   2        7.07        9.97      2.91 o
  -1  10   2       49.19       50.26      4.15 o
   0  10   2       36.40       39.66      3.36 o
   1  10   2      145.94      154.09      5.75 o
   2  10   2       18.29       17.41      3.39 o
   3  10   2       19.21       20.70      3.29 o
   4  10   2      142.14      141.02     10.21 o
   5  10   2       23.87       27.19      7.80 o
   6  10   2       26.44       37.75      6.30 o
   7  10   2      114.98      135.34      9.95 o
   8  10   2       18.86       16.81      9.43 o
   9  10   2        3.92        7.52      9.43 o
  -9  11   2        2.92       -6.56      6.56 o
  -8  11   2        2.73        0.94      6.29 o
  -7  11   2        3.22        3.04      4.83 o
  -6  11   2       14.66       11.90      8.06 o
  -5  11   2       56.26       53.80      7.19 o
  -4  11   2      176.52      188.31     14.30 o
  -3  11   2       84.18       85.13      6.22 o
  -2  11   2       55.62       66.45      4.78 o
  -1  11   2       99.65      101.31      8.83 o
   0  11   2       23.94       33.41      3.83 o
   1  11   2        5.90       13.37      2.67 o
   2  11   2        0.09       -0.46      2.55 o
   3  11   2        3.75        3.92      3.23 o
   4  11   2       19.02       21.87      6.15 o
   5  11   2        7.19        6.30      4.67 o
   6  11   2      177.10      172.23     15.85 o
   7  11   2       83.41       97.75      9.42 o
   8  11   2       29.06       34.17     11.07 o
  -8  12   2        2.39        5.88      8.34 o
  -7  12   2        0.61       -2.60      6.70 o
  -6  12   2       18.86       19.42      5.79 o
  -5  12   2       78.79       74.08      6.91 o
  -4  12   2        8.41        9.76      4.08 o
  -3  12   2      100.96      107.09      6.14 o
  -2  12   2       81.42       80.26      5.38 o
  -1  12   2        1.65        1.51      2.92 o
   0  12   2       65.14       66.28      5.54 o
   1  12   2       34.65       30.29      4.08 o
   2  12   2        9.78        6.29      3.57 o
   3  12   2       11.88       12.66      3.86 o
   4  12   2        8.98        7.94      4.96 o
   5  12   2        2.11        1.31      4.53 o
   6  12   2      150.08      150.73     21.39 o
   7  12   2       34.47       31.98     11.75 o
   8  12   2        4.72        1.64      9.16 o
  -7  13   2        1.64       -3.01      7.38 o
  -6  13   2        1.50        6.01      7.52 o
  -5  13   2       12.85       16.95      5.78 o
  -4  13   2       69.01       67.46      6.74 o
  -3  13   2       25.65       27.92      5.16 o
  -2  13   2       21.77       25.61      5.00 o
  -1  13   2       46.71       37.45      5.41 o
   0  13   2        2.45        8.93      3.77 o
   1  13   2       13.51       14.77      4.23 o
   2  13   2        2.23        4.89      7.52 o
   3  13   2       37.77       42.62      6.40 o
   4  13   2        5.14       12.72      5.23 o
   5  13   2        3.84       -2.07      5.00 o
   6  13   2       53.39       31.71     11.62 o
   7  13   2      129.19      107.55     17.22 o
  -6  14   2        0.58       -3.28      7.65 o
  -5  14   2        8.22       11.62      8.88 o
  -4  14   2       36.10       32.53      9.98 o
  -3  14   2        1.60        5.47      5.69 o
  -2  14   2        8.56        2.66      5.27 o
  -1  14   2       12.49       12.49      5.55 o
   0  14   2        4.24        0.10      4.67 o
   1  14   2        7.85        7.87      5.33 o
   2  14   2        6.06       10.01      5.67 o
   3  14   2       10.27        5.47     12.23 o
   4  14   2       42.87       43.94      9.63 o
   5  14   2        5.08        5.60      8.34 o
   6  14   2        3.06       -0.96      9.43 o
  -5  15   2       37.30       26.24     11.34 o
  -4  15   2       62.46       67.37     14.49 o
  -3  15   2        4.54        6.70      8.47 o
  -2  15   2        7.91        5.82      6.08 o
  -1  15   2        2.56        3.44      5.18 o
   0  15   2        4.17       12.34      5.75 o
   1  15   2        3.69        4.57      5.25 o
   2  15   2        0.83        5.35      4.88 o
   3  15   2        1.96        6.92      5.31 o
   4  15   2        1.89       -0.82      8.47 o
   5  15   2        4.03        9.02      8.75 o
  -3  16   2        2.44       -5.74      8.47 o
  -2  16   2       30.74       15.03     10.25 o
  -1  16   2        0.59       -2.87      8.75 o
   0  16   2        9.19       -0.68      7.79 o
   1  16   2       25.10       14.08      8.75 o
   2  16   2        3.23       -5.60      7.52 o
   3  16   2        0.41       -4.78      7.11 o
   4  16   2        1.93        1.64      8.06 o
  -1  17   2       19.47       38.68     12.71 o
   0  17   2        0.15        2.46      8.75 o
   1  17   2        1.66        1.50      8.06 o
   2  17   2        0.26        4.92      8.75 o
   3  17   2        0.87        1.78      8.88 o
  -3 -17   3        0.61        1.92      4.20 o
  -2 -17   3        2.47        2.92      4.50 o
  -1 -17   3        0.16       -1.40     11.02 o
   0 -17   3        0.56       -0.20      3.95 o
   1 -17   3        2.65       -3.66      7.53 o
   2 -17   3       15.46       12.30      4.96 o
  -5 -16   3        0.03       -2.67      4.01 o
  -4 -16   3        0.72        1.69      5.17 o
  -3 -16   3        0.03       -3.31      3.31 o
  -2 -16   3        3.29        0.32      3.89 o
  -1 -16   3        2.41       -1.02      3.88 o
   0 -16   3        3.79       -1.61      7.66 o
   1 -16   3       12.27       22.31      4.64 o
   2 -16   3        7.00        9.42      4.21 o
   3 -16   3        5.77       -0.97      3.74 o
   4 -16   3        1.07       -3.40      6.76 o
  -6 -15   3        2.88        3.29      4.12 o
  -5 -15   3       13.63        8.91      6.31 o
  -4 -15   3        1.92        1.77      3.92 o
  -3 -15   3        0.44        3.67      3.72 o
  -2 -15   3       16.19       14.45      4.51 o
  -1 -15   3        3.69       -0.34      3.51 o
   0 -15   3        0.44       -1.42      2.97 o
   1 -15   3        4.29        4.85      3.69 o
   2 -15   3       12.64       11.14      4.53 o
   3 -15   3        2.89        5.01      3.80 o
   4 -15   3       10.62        1.22      5.54 o
   5 -15   3        1.51        3.51      4.86 o
  -7 -14   3        0.48        5.62      4.58 o
  -6 -14   3        0.16        3.14      4.20 o
  -5 -14   3       19.73       14.91      4.39 o
  -4 -14   3       11.56       10.82      5.26 o
  -3 -14   3        0.29        1.98      3.41 o
  -2 -14   3        4.07       -0.31      3.24 o
  -1 -14   3        0.58        2.25      2.70 o
   0 -14   3        0.53       -0.43      2.67 o
   1 -14   3       16.75       17.15      4.18 o
   2 -14   3       13.25       13.75      4.07 o
   3 -14   3       18.71       20.02      4.49 o
   4 -14   3       12.78        7.55      3.92 o
   5 -14   3        8.66        8.84      6.08 o
   6 -14   3        5.26        8.54      4.99 o
  -8 -13   3        5.27        9.82      4.86 o
  -7 -13   3        3.29       -2.99      3.36 o
  -6 -13   3        5.24        1.55      3.57 o
  -5 -13   3       31.32       30.47      5.09 o
  -4 -13   3       13.99       13.23      3.99 o
  -3 -13   3       48.88       52.15      5.53 o
  -2 -13   3        3.02        6.12      3.36 o
  -1 -13   3       34.06       30.59      3.94 o
   0 -13   3        4.83        4.34      2.77 o
   1 -13   3       23.11       16.65      3.28 o
   2 -13   3       30.07       25.21      3.64 o
   3 -13   3       31.41       37.94      4.95 o
   4 -13   3        4.21        0.21      3.82 o
   5 -13   3       25.90       27.86      5.52 o
   6 -13   3        1.50       -0.32      3.19 o
   7 -13   3       10.60        7.19      4.36 o
  -9 -12   3       14.68       27.11      4.89 o
  -8 -12   3        2.23        0.00      3.83 o
  -7 -12   3        0.61        0.57      5.12 o
  -6 -12   3        8.76       10.46      3.69 o
  -5 -12   3        6.41        5.51      3.38 o
  -4 -12   3       29.28       30.17      4.66 o
  -3 -12   3       35.14       39.02      4.73 o
  -2 -12   3       56.91       55.67     10.29 o
  -1 -12   3       66.47       56.37      4.49 o
   0 -12   3       11.08        9.33      2.75 o
   1 -12   3       46.94       48.95      4.14 o
   2 -12   3       12.25        9.29      2.68 o
   3 -12   3       26.74       23.94      3.47 o
   4 -12   3        3.92        0.49      2.92 o
   5 -12   3       88.86       93.84      7.85 o
   6 -12   3        3.47        5.43      4.55 o
   7 -12   3       27.00       17.91      5.81 o
  -9 -11   3       10.04        9.38      4.93 o
  -8 -11   3        2.44        2.69      3.86 o
  -7 -11   3        0.13       -2.48      3.23 o
  -6 -11   3        2.56        5.52      3.47 o
  -5 -11   3       63.62       68.24      8.36 o
  -4 -11   3       30.78       32.38      4.36 o
  -3 -11   3       87.70       92.30      6.07 o
  -2 -11   3       48.51       50.20      4.74 o
  -1 -11   3       27.77       21.15      3.13 o
   0 -11   3       52.18       47.18      4.06 o
   1 -11   3       36.12       32.45      3.42 o
   2 -11   3       66.37       70.64      4.44 o
   3 -11   3        2.51       -0.04      2.20 o
   4 -11   3        8.76        4.53      2.68 o
   5 -11   3       16.56       17.32      4.13 o
   6 -11   3      149.20      135.26      7.39 o
   7 -11   3       74.17       64.68     16.67 o
   8 -11   3       37.07       36.89      6.66 o
 -10 -10   3       35.42       38.60      6.28 o
  -9 -10   3       40.43       31.81      7.56 o
  -8 -10   3        7.65       10.57      3.88 o
  -7 -10   3        0.52       -1.78      4.61 o
  -6 -10   3        9.32        4.41      3.06 o
  -5 -10   3       46.36       44.69      4.72 o
  -4 -10   3      218.44      210.86      9.02 o
  -3 -10   3       15.50       14.40      5.40 o
  -2 -10   3       19.21       18.40      2.90 o
  -1 -10   3       32.03       31.93      3.00 o
   0 -10   3       26.94       28.63      2.87 o
   1 -10   3      197.08      212.50      6.60 o
   2 -10   3      109.98      105.37      4.67 o
   3 -10   3       42.55       42.24      3.60 o
   4 -10   3       43.82       39.72      3.70 o
   5 -10   3        0.21        1.01      3.59 o
   6 -10   3       20.69       16.28      4.92 o
   7 -10   3       44.82       51.44      6.75 o
   8 -10   3       64.48       56.64      7.39 o
 -10  -9   3       14.34       11.86      5.30 o
  -9  -9   3       10.18        9.51      6.08 o
  -8  -9   3       22.16       23.59      3.95 o
  -7  -9   3        3.67        9.43      3.29 o
  -6  -9   3       29.41       25.77      3.94 o
  -5  -9   3       81.95       93.68      6.01 o
  -4  -9   3       12.53       11.75      2.70 o
  -3  -9   3       35.76       38.17      3.41 o
  -2  -9   3       19.50       22.08      5.37 o
  -1  -9   3      354.41      354.89      8.85 o
   0  -9   3      207.93      235.51      6.74 o
   1  -9   3       70.73       80.26      3.73 o
   2  -9   3       47.65       47.03      3.10 o
   3  -9   3      138.56      145.96      5.26 o
   4  -9   3        2.66       -0.13      2.09 o
   5  -9   3       16.54       16.61      2.75 o
   6  -9   3       10.83       14.10      3.41 o
   7  -9   3      105.05      115.82     10.25 o
   8  -9   3       12.84       12.85      5.67 o
   9  -9   3        2.74        0.68      6.15 o
 -11  -8   3        7.45        0.34     11.55 o
 -10  -8   3        0.28       -3.83      3.83 o
  -9  -8   3       28.01       37.25      5.01 o
  -8  -8   3        6.14        7.26      3.09 o
  -7  -8   3        5.25        9.41      3.32 o
  -6  -8   3        5.80        0.45      2.41 o
  -5  -8   3        1.97        1.78      2.74 o
  -4  -8   3       49.47       50.96      3.72 o
  -3  -8   3       46.18       45.31      4.99 o
  -2  -8   3       52.53       54.19      3.52 o
  -1  -8   3      436.34      439.03     10.09 o
   0  -8   3       10.40       15.44      2.00 o
   1  -8   3      200.86      190.66      6.00 o
   2  -8   3       16.02       19.54      2.16 o
   3  -8   3      157.01      152.91      7.93 o
   4  -8   3        1.18        0.53      1.81 o
   5  -8   3       12.33        9.42      2.86 o
   6  -8   3        6.96        1.68      2.74 o
   7  -8   3      148.86      170.33      9.99 o
   8  -8   3       15.55       15.85      5.12 o
   9  -8   3        0.67       -1.50      5.47 o
 -11  -7   3        1.58        8.74      5.62 o
 -10  -7   3        6.97       10.64      5.06 o
  -9  -7   3       36.87       23.48      5.47 o
  -8  -7   3       33.07       40.19      4.78 o
  -7  -7   3        0.52       -2.45      2.45 o
  -6  -7   3        1.11        3.00      3.76 o
  -5  -7   3      149.17      145.38      5.87 o
  -4  -7   3      531.73      587.45     17.42 o
  -3  -7   3     1162.86     1182.62     22.30 o
  -2  -7   3      213.66      239.23      8.56 o
  -1  -7   3      206.37      202.02      9.56 o
   0  -7   3       69.55       62.25      2.90 o
   1  -7   3      112.93      108.34      4.21 o
   2  -7   3      180.05      163.51      7.29 o
   3  -7   3       18.56       19.01      2.12 o
   4  -7   3       92.60       92.84      4.93 o
   5  -7   3      207.73      216.21      8.04 o
   6  -7   3      401.20      400.60     15.78 o
   7  -7   3      133.09      114.45     16.47 o
   8  -7   3       71.84       86.02      7.86 o
   9  -7   3        0.57       -0.55      5.47 o
  10  -7   3       13.89       14.21      8.20 o
 -11  -6   3       18.43       21.96      5.97 o
 -10  -6   3       88.60       84.55      8.45 o
  -9  -6   3      187.52      172.93     10.65 o
  -8  -6   3        0.53       -2.20      2.20 o
  -7  -6   3        1.18       -0.81      2.04 o
  -6  -6   3       19.95       18.84      3.53 o
  -5  -6   3       61.74       64.02      4.18 o
  -4  -6   3      551.79      560.38     11.75 o
  -3  -6   3      875.63      896.99     17.03 o
  -2  -6   3     1081.86     1084.26     19.88 o
  -1  -6   3      441.06      465.50     12.88 o
   0  -6   3     1131.72     1112.97     20.32 o
   1  -6   3      563.35      596.96     15.25 o
   2  -6   3      985.35      941.72     20.30 o
   3  -6   3      194.84      192.73      6.82 o
   4  -6   3      203.46      207.12      5.36 o
   5  -6   3       46.32       48.25      5.61 o
   6  -6   3       88.21       80.27      6.83 o
   7  -6   3      158.51      162.85     19.61 o
   8  -6   3       96.94       99.08      8.31 o
   9  -6   3        5.89        4.92      6.15 o
  10  -6   3        5.21       11.21      7.65 o
 -11  -5   3       15.71        5.32      4.96 o
 -10  -5   3       31.58       25.44      5.74 o
  -9  -5   3       24.00       15.89      4.71 o
  -8  -5   3        6.19        0.12      2.72 o
  -7  -5   3       37.56       37.40      3.95 o
  -6  -5   3       78.03       74.33      8.34 o
  -5  -5   3      182.22      196.02      6.41 o
  -4  -5   3     1126.78     1166.34     31.46 o
  -3  -5   3      938.98      959.95     17.86 o
  -2  -5   3      328.41      313.66      7.67 o
  -1  -5   3     1679.43     1661.59     32.62 o
   0  -5   3      413.80      433.22      8.94 o
   1  -5   3      453.09      440.57      8.24 o
   2  -5   3      164.83      168.05      5.05 o
   3  -5   3      928.48      925.67     17.50 o
   4  -5   3      423.71      412.08     10.84 o
   5  -5   3       73.58       78.46      4.88 o
   6  -5   3       22.73       16.26      7.67 o
   7  -5   3      409.46      428.75     13.51 o
   8  -5   3        9.07        8.90      4.15 o
   9  -5   3       15.49       12.30      6.97 o
  10  -5   3        6.75        1.37      6.01 o
 -12  -4   3        1.02       -3.61      4.53 o
 -11  -4   3       11.90       12.73      5.41 o
 -10  -4   3        2.50        7.70      4.59 o
  -9  -4   3        9.54       10.55      5.19 o
  -8  -4   3        3.43       10.23      3.89 o
  -7  -4   3        2.26       -0.01      2.12 o
  -6  -4   3       43.05       41.89      3.52 o
  -5  -4   3        8.76        4.29      2.54 o
  -4  -4   3      356.56      364.36      9.13 o
  -3  -4   3      298.69      313.93      9.57 o
  -2  -4   3      262.61      243.37      6.73 o
  -1  -4   3     1381.50     1364.99     23.53 o
   0  -4   3      139.69      148.04      3.76 o
   1  -4   3      611.00      593.05     11.43 o
   2  -4   3       30.61       33.98      2.56 o
   3  -4   3     1287.61     1301.82     26.30 o
   4  -4   3      389.07      420.60     10.17 o
   5  -4   3       75.53       76.55      4.66 o
   6  -4   3       57.24       45.81      4.36 o
   7  -4   3      345.72      351.02     11.75 o
   8  -4   3       36.85       32.00      4.41 o
   9  -4   3        1.58        6.70      6.01 o
  10  -4   3        2.21        4.10      7.24 o
 -12  -3   3        1.25       -1.42      4.88 o
 -11  -3   3        4.28       10.54      6.35 o
 -10  -3   3        7.23        5.92      4.20 o
  -9  -3   3       42.19       41.22     10.18 o
  -8  -3   3       26.66       22.82      4.30 o
  -7  -3   3       16.90       16.23      2.73 o
  -6  -3   3       41.18       42.45      2.94 o
  -5  -3   3       22.82       33.57      3.14 o
  -4  -3   3     1065.74     1033.72     20.49 o
  -3  -3   3     1175.38     1169.40     23.20 o
  -2  -3   3     1169.24     1165.43     25.80 o
  -1  -3   3      325.72      339.89      6.65 o
   0  -3   3      206.51      194.43      4.19 o
   1  -3   3      449.87      451.40      8.60 o
   2  -3   3      364.58      347.18      7.55 o
   3  -3   3      425.91      463.53     11.24 o
   4  -3   3      151.96      142.97      6.65 o
   5  -3   3      403.38      392.39      9.97 o
   6  -3   3     1225.24     1213.03     25.48 o
   7  -3   3       79.06       74.83      5.38 o
   8  -3   3       52.82       50.68      5.00 o
   9  -3   3        6.37        7.24      6.56 o
  10  -3   3       19.66       23.92      8.61 o
 -12  -2   3        0.27       -3.16      4.55 o
 -11  -2   3        6.56       11.28      5.12 o
 -10  -2   3       84.65       64.62     10.73 o
  -9  -2   3      326.90      288.07     25.90 o
  -8  -2   3       13.75       16.40      3.77 o
  -7  -2   3       16.29       23.02      3.02 o
  -6  -2   3      207.50      227.32      6.45 o
  -5  -2   3       38.62       42.81      2.07 o
  -4  -2   3      223.22      237.18      6.02 o
  -3  -2   3     1024.26     1020.28     19.96 o
  -2  -2   3     2788.11     2801.84     51.43 o
  -1  -2   3      308.80      309.11      7.25 o
   0  -2   3     6651.58     6427.23    120.49 o
   1  -2   3      186.82      190.17      3.75 o
   2  -2   3     3217.32     3036.38     47.44 o
   3  -2   3      396.13      375.47      7.90 o
   4  -2   3      206.49      191.91      5.09 o
   5  -2   3      122.08      124.88      4.33 o
   6  -2   3      256.90      251.48      7.10 o
   7  -2   3      112.38      104.65      6.50 o
   8  -2   3       46.49       50.11      4.85 o
   9  -2   3       88.73       66.28     10.80 o
  10  -2   3       39.56       42.09     10.25 o
 -12  -1   3        3.40       -1.02      4.78 o
 -11  -1   3        0.75        1.23      4.28 o
 -10  -1   3       18.95       13.48      6.29 o
  -9  -1   3       32.39       24.10      4.83 o
  -8  -1   3       11.34       10.63      3.83 o
  -7  -1   3       23.71       24.15      2.46 o
  -6  -1   3       66.27       62.70      4.04 o
  -5  -1   3      208.09      197.49      4.56 o
  -4  -1   3     1966.44     1945.64     28.13 o
  -3  -1   3     1414.04     1413.41     24.13 o
  -2  -1   3     1378.78     1320.34     24.87 o
  -1  -1   3     2717.12     2683.90     44.76 o
   0  -1   3      645.24      607.01     13.51 o
   1  -1   3     1092.26      988.90     14.47 o
   2  -1   3      285.14      272.79      5.75 o
   3  -1   3     2455.05     2413.58     42.92 o
   4  -1   3      634.32      621.09     12.20 o
   5  -1   3      369.64      362.33      8.46 o
   6  -1   3      623.24      619.04     14.56 o
   7  -1   3      237.90      229.23      9.13 o
   8  -1   3       47.14       42.02      5.49 o
   9  -1   3       17.62       18.45      6.83 o
  10  -1   3        4.35       17.08      7.93 o
 -12   0   3        2.90       -0.16      6.56 o
 -11   0   3       11.75        2.31      4.82 o
 -10   0   3        4.51        5.64      4.18 o
  -9   0   3        4.33        3.71      3.53 o
  -8   0   3        0.61       -2.25      2.25 o
  -7   0   3        0.16        1.33      1.45 o
  -6   0   3        9.10        3.85      1.48 o
  -5   0   3      314.50      290.00      6.51 o
  -4   0   3     2869.14     2825.49     47.03 o
  -3   0   3      780.91      823.44     14.34 o
  -2   0   3     2865.70     2600.66     55.40 o
  -1   0   3     2893.96     2805.64     66.38 o
   0   0   3       20.30       19.05      1.35 o
   1   0   3        0.36       -0.52      0.52 o
   2   0   3        1.56        0.47      0.62 o
   3   0   3     4071.95     4116.56     69.26 o
   4   0   3     1133.23     1145.67     20.85 o
   5   0   3       56.79       56.37      2.99 o
   6   0   3       12.39        8.24      2.48 o
   7   0   3      245.90      227.18     11.93 o
   8   0   3       77.54       73.71      5.57 o
   9   0   3        0.16        1.57      4.11 o
  10   0   3        0.01       -4.51      6.01 o
 -12   1   3        3.39       -3.76      7.45 o
 -11   1   3        0.75        3.84      4.22 o
 -10   1   3       18.32        4.26      4.64 o
  -9   1   3       32.34       34.11      5.65 o
  -8   1   3       10.78        4.84      2.50 o
  -7   1   3       22.19       24.27      4.17 o
  -6   1   3       63.48       60.71      3.98 o
  -5   1   3      215.74      196.58      5.45 o
  -4   1   3     1969.78     1972.33     33.10 o
  -3   1   3     1412.42     1407.16     23.85 o
  -2   1   3     1373.03     1319.22     28.65 o
  -1   1   3     2701.01     2627.33     50.00 o
   0   1   3      667.90      614.42     12.49 o
   1   1   3     1091.72     1001.57     19.84 o
   2   1   3      302.32      286.93      6.50 o
   3   1   3     2436.65     2507.69     42.12 o
   4   1   3      629.78      622.39     12.33 o
   5   1   3      368.90      378.06      8.68 o
   6   1   3      622.79      602.92     25.12 o
   7   1   3      245.50      223.13      9.02 o
   8   1   3       45.48       47.52      4.79 o
   9   1   3       18.02       12.02      4.69 o
  10   1   3        4.12       -0.14      7.24 o
 -12   2   3        0.26        5.26      7.99 o
 -11   2   3        6.46       -1.01      4.54 o
 -10   2   3       85.22       61.94      7.57 o
  -9   2   3      327.57      290.59     14.00 o
  -8   2   3       14.00       13.06      2.75 o
  -7   2   3       16.58       24.39      2.99 o
  -6   2   3      209.26      231.82      7.71 o
  -5   2   3       35.14       34.38      2.62 o
  -4   2   3      224.13      228.43      5.91 o
  -3   2   3     1023.92     1023.28     17.74 o
  -2   2   3     2787.15     2747.68     64.75 o
  -1   2   3      319.60      310.39      6.40 o
   0   2   3     6642.91     6408.69    106.79 o
   1   2   3      191.48      192.35      4.81 o
   2   2   3     3211.65     3088.44     46.78 o
   3   2   3      403.57      389.14      7.96 o
   4   2   3      209.29      190.94      5.87 o
   5   2   3      123.52      121.75      5.40 o
   6   2   3      254.36      237.91     11.86 o
   7   2   3      110.66      104.29      6.21 o
   8   2   3       47.45       44.91      4.98 o
   9   2   3       88.45       80.77      7.71 o
  10   2   3       39.55       48.79     12.16 o
 -12   3   3        1.32       -1.52      5.49 o
 -11   3   3        4.29        7.11      4.88 o
 -10   3   3        7.10       -0.68      4.26 o
  -9   3   3       41.26       40.18      6.04 o
  -8   3   3       27.26       25.73     11.55 o
  -7   3   3       17.21       17.72      2.76 o
  -6   3   3       43.39       45.03      3.43 o
  -5   3   3       21.39       33.07      2.75 o
  -4   3   3     1060.95     1012.95     24.10 o
  -3   3   3     1175.95     1172.77     23.00 o
  -2   3   3     1180.10     1167.44     23.51 o
  -1   3   3      336.44      338.78      8.28 o
   0   3   3      198.73      188.86      3.92 o
   1   3   3      449.81      439.08      7.75 o
   2   3   3      352.77      353.52      8.55 o
   3   3   3      430.90      475.38     10.37 o
   4   3   3      148.95      152.16      4.78 o
   5   3   3      402.49      388.35     12.32 o
   6   3   3     1228.35     1180.49     29.17 o
   7   3   3       75.67       79.83      5.62 o
   8   3   3       54.09       51.78      6.34 o
   9   3   3        6.33       -0.36      4.11 o
  10   3   3       20.03       19.27      9.02 o
 -12   4   3        0.99        2.96      6.97 o
 -11   4   3       11.94       14.23      6.63 o
 -10   4   3        2.81        1.97      4.25 o
  -9   4   3        9.31       11.50      6.35 o
  -8   4   3        3.53       -1.04      2.74 o
  -7   4   3        2.29        2.02      2.51 o
  -6   4   3       41.79       45.00      3.39 o
  -5   4   3        9.05        9.04      1.81 o
  -4   4   3      359.89      358.97     10.10 o
  -3   4   3      299.86      313.76      8.88 o
  -2   4   3      252.42      235.55      8.64 o
  -1   4   3     1357.09     1332.88     25.19 o
   0   4   3      134.83      142.18      3.49 o
   1   4   3      610.19      608.07     10.43 o
   2   4   3       34.80       39.60      1.99 o
   3   4   3     1286.83     1311.03     21.43 o
   4   4   3      395.70      413.84     10.09 o
   5   4   3       76.01       79.10      4.66 o
   6   4   3       54.85       61.72      7.81 o
   7   4   3      344.69      343.77     12.02 o
   8   4   3       35.94       32.11      5.33 o
   9   4   3        1.58        6.84      4.61 o
  10   4   3        2.08        1.09      7.65 o
 -11   5   3       15.78       18.91      6.83 o
 -10   5   3       30.98       35.77      7.10 o
  -9   5   3       24.06       18.29      5.11 o
  -8   5   3        5.98        4.92      3.83 o
  -7   5   3       36.08       40.75      4.06 o
  -6   5   3       79.28       82.01      4.03 o
  -5   5   3      186.29      189.21      5.90 o
  -4   5   3     1125.51     1183.31     30.99 o
  -3   5   3      937.34      973.27     23.97 o
  -2   5   3      329.67      303.13     12.62 o
  -1   5   3     1689.29     1674.31     26.97 o
   0   5   3      423.28      452.59     11.50 o
   1   5   3      452.07      456.43      9.26 o
   2   5   3      178.08      182.06      5.16 o
   3   5   3      921.35      919.76     19.07 o
   4   5   3      415.86      421.81     10.33 o
   5   5   3       73.18       77.96      4.78 o
   6   5   3       22.35       17.55      3.54 o
   7   5   3      416.17      409.88     13.70 o
   8   5   3        7.56        3.42      5.47 o
   9   5   3       15.68       26.21      6.42 o
  10   5   3        6.59       -1.91      7.38 o
 -11   6   3       18.28       21.06      6.80 o
 -10   6   3       89.17       78.60      9.23 o
  -9   6   3      188.08      163.51     25.56 o
  -8   6   3        0.71       -0.27      4.44 o
  -7   6   3        1.47        3.93      2.64 o
  -6   6   3       19.91       22.01      2.62 o
  -5   6   3       59.53       65.07      3.56 o
  -4   6   3      556.18      552.54     15.00 o
  -3   6   3      878.38      887.76     22.81 o
  -2   6   3     1082.81     1076.18     27.10 o
  -1   6   3      436.34      467.88     13.45 o
   0   6   3     1129.35     1110.72     19.22 o
   1   6   3      568.61      610.73     13.68 o
   2   6   3      976.48      979.60     19.79 o
   3   6   3      199.91      197.26      6.25 o
   4   6   3      205.88      193.31      6.55 o
   5   6   3       46.86       58.53      3.94 o
   6   6   3       87.64       98.21     15.31 o
   7   6   3      154.54      173.53     10.11 o
   8   6   3       99.41      100.44      9.63 o
   9   6   3        5.71        5.93      5.06 o
  10   6   3        5.19        4.51      8.61 o
 -11   7   3        1.56        9.29      8.47 o
 -10   7   3        6.89        7.56      5.40 o
  -9   7   3       36.11       33.66      6.72 o
  -8   7   3       33.33       40.20     10.39 o
  -7   7   3        0.53        4.61      3.35 o
  -6   7   3        1.13        0.80      1.86 o
  -5   7   3      149.32      149.09      8.72 o
  -4   7   3      529.58      572.54     15.76 o
  -3   7   3     1161.21     1217.18     25.20 o
  -2   7   3      213.28      233.26     12.21 o
  -1   7   3      209.54      216.81      9.11 o
   0   7   3       66.82       58.15      3.23 o
   1   7   3      113.07      112.15      3.86 o
   2   7   3      177.22      179.66      7.20 o
   3   7   3       18.23       20.30      2.71 o
   4   7   3       92.60       91.44      4.61 o
   5   7   3      207.77      197.96     10.80 o
   6   7   3      401.47      390.11     12.92 o
   7   7   3      132.43      122.52      8.76 o
   8   7   3       71.09       80.60     18.65 o
   9   7   3        0.67        0.41      6.56 o
  10   7   3       14.16        5.74      8.61 o
 -11   8   3        7.40        3.96      8.34 o
 -10   8   3        0.35       -3.69      6.42 o
  -9   8   3       27.92       32.62      7.17 o
  -8   8   3        6.16        4.06      6.01 o
  -7   8   3        5.19        3.56      3.60 o
  -6   8   3        6.04        4.71      2.80 o
  -5   8   3        1.78        1.97      2.05 o
  -4   8   3       49.21       44.89      4.10 o
  -3   8   3       46.33       44.68      3.92 o
  -2   8   3       51.57       46.55      3.47 o
  -1   8   3      435.04      428.06     15.60 o
   0   8   3        9.42        7.38      1.85 o
   1   8   3      200.08      185.65      7.28 o
   2   8   3       18.27       13.53      3.51 o
   3   8   3      155.23      161.38      6.14 o
   4   8   3        0.98        2.79      2.88 o
   5   8   3       12.15       16.08      3.67 o
   6   8   3        6.36        3.99      4.27 o
   7   8   3      150.58      128.70      9.64 o
   8   8   3       15.39        8.60      9.22 o
   9   8   3        0.74        6.29      8.61 o
 -10   9   3       14.00       31.16     10.25 o
  -9   9   3       10.37        9.98      7.52 o
  -8   9   3       22.07       22.33      5.90 o
  -7   9   3        3.25        6.66      5.81 o
  -6   9   3       29.45       27.31      5.31 o
  -5   9   3       83.62       96.18      6.07 o
  -4   9   3       13.57       14.41      3.15 o
  -3   9   3       35.73       35.01      4.08 o
  -2   9   3       19.42       22.52      3.00 o
  -1   9   3      352.91      352.99      8.71 o
   0   9   3      210.26      235.09      8.03 o
   1   9   3       70.43       70.72      4.07 o
   2   9   3       50.42       45.65      4.39 o
   3   9   3      138.74      132.44      9.80 o
   4   9   3        2.53        5.83      3.09 o
   5   9   3       16.84       20.46      8.34 o
   6   9   3       10.73        7.58      4.54 o
   7   9   3      105.50      101.43     10.25 o
   8   9   3       12.12       17.30     13.39 o
   9   9   3        2.83        1.78      8.47 o
 -10  10   3       35.81       39.90     12.30 o
  -9  10   3       40.50       38.40     11.21 o
  -8  10   3        7.62        4.33      6.76 o
  -7  10   3        0.55        0.61      3.67 o
  -6  10   3        9.48       15.38      4.97 o
  -5  10   3       45.10       33.78      4.42 o
  -4  10   3      219.48      224.41      9.26 o
  -3  10   3       15.77       23.52      3.73 o
  -2  10   3       20.29       18.55      3.20 o
  -1  10   3       32.03       38.62      3.27 o
   0  10   3       26.76       30.84      3.95 o
   1  10   3      197.90      215.44      6.65 o
   2  10   3      108.10      108.05      6.37 o
   3  10   3       43.42       48.72      5.56 o
   4  10   3       43.21       41.84      7.86 o
   5  10   3        0.28        0.67      5.19 o
   6  10   3       21.18       23.94     18.72 o
   7  10   3       43.49       63.10      7.83 o
   8  10   3       65.77       82.95     15.17 o
  -9  11   3        9.95       11.89      8.61 o
  -8  11   3        2.42        0.82      7.11 o
  -7  11   3        0.21        2.19      6.29 o
  -6  11   3        2.34       -1.11      3.87 o
  -5  11   3       63.90       59.41      7.62 o
  -4  11   3       30.20       35.48      6.33 o
  -3  11   3       87.36       94.93      5.51 o
  -2  11   3       47.09       55.19      6.88 o
  -1  11   3       28.81       28.27      3.58 o
   0  11   3       51.32       55.55      6.03 o
   1  11   3       36.21       42.36      3.54 o
   2  11   3       65.77       67.18      9.55 o
   3  11   3        2.23        8.12      4.43 o
   4  11   3        9.34        9.64      4.79 o
   5  11   3       16.78       19.51      5.18 o
   6  11   3      148.78      143.79     17.49 o
   7  11   3       74.60       86.64      8.87 o
   8  11   3       36.38       24.46     11.48 o
  -9  12   3       14.69       25.01     10.93 o
  -8  12   3        2.25       -1.23      7.65 o
  -7  12   3        0.63        0.27      7.24 o
  -6  12   3        8.86       -5.19      6.70 o
  -5  12   3        6.73        3.83      7.38 o
  -4  12   3       29.22       26.71      4.92 o
  -3  12   3       35.25       39.04      6.40 o
  -2  12   3       57.23       62.92      5.91 o
  -1  12   3       65.98       62.93      5.75 o
   0  12   3       11.56       11.04      3.81 o
   1  12   3       46.62       44.34      5.11 o
   2  12   3       12.98       10.20      4.40 o
   3  12   3       26.60       24.29      5.21 o
   4  12   3        3.81       12.55      4.96 o
   5  12   3       88.69       84.75      9.70 o
   6  12   3        3.57        7.75      5.75 o
   7  12   3       27.35       33.07     11.75 o
  -8  13   3        5.25        3.83      9.16 o
  -7  13   3        3.25       -3.69      7.24 o
  -6  13   3        5.37        1.09      7.11 o
  -5  13   3       31.17       37.47      7.43 o
  -4  13   3       14.25       26.30      6.33 o
  -3  13   3       48.70       36.32      6.79 o
  -2  13   3        2.99        2.44     17.49 o
  -1  13   3       33.83       34.37     11.62 o
   0  13   3        4.98        1.41      4.63 o
   1  13   3       23.11       17.88      7.31 o
   2  13   3       30.20       33.70     10.66 o
   3  13   3       31.41       38.39     19.13 o
   4  13   3        4.21        4.20      4.98 o
   5  13   3       25.99       31.23     12.50 o
   6  13   3        1.47        0.55      5.28 o
   7  13   3       10.61       17.63     10.52 o
  -7  14   3        0.46       -4.24      6.97 o
  -6  14   3        0.17       -1.78      7.93 o
  -5  14   3       19.69       29.11      9.98 o
  -4  14   3       11.57       -2.25      5.41 o
  -3  14   3        0.29       -1.58      5.38 o
  -2  14   3        4.30       -2.80      5.01 o
  -1  14   3        0.67        2.01      5.26 o
   0  14   3        0.56        2.87      4.78 o
   1  14   3       16.69       14.49      5.38 o
   2  14   3       13.17       10.82      5.31 o
   3  14   3       18.86       14.82      5.59 o
   4  14   3       12.57       14.05      5.66 o
   5  14   3        8.64        0.60      5.53 o
   6  14   3        5.35        8.75      9.70 o
  -6  15   3        2.76       12.03      9.84 o
  -5  15   3       13.65       10.66      8.88 o
  -4  15   3        1.90       11.89      9.43 o
  -3  15   3        0.45       -5.34      5.45 o
  -2  15   3       15.94       12.32      6.04 o
  -1  15   3        3.81        9.73      5.43 o
   0  15   3        0.40        3.36      5.94 o
   1  15   3        4.31        5.81      5.22 o
   2  15   3       12.58       12.87      6.56 o
   3  15   3        2.76       -0.51      5.21 o
   4  15   3       10.79       10.88      5.97 o
   5  15   3        1.54        8.06      9.16 o
  -5  16   3        0.03       -5.06      9.02 o
  -4  16   3        0.71       10.93      9.98 o
  -3  16   3        0.03        8.47      8.75 o
  -2  16   3        3.38       -0.41      8.06 o
  -1  16   3        2.37        2.44      9.02 o
   0  16   3        3.84        0.55      7.31 o
   1  16   3       12.21        5.84      7.45 o
   2  16   3        7.11       12.00      6.09 o
   3  16   3        5.83       21.87     11.75 o
   4  16   3        1.03       -7.93      8.61 o
  -3  17   3        0.60       -1.64      9.84 o
  -2  17   3        2.48       -0.27      9.43 o
  -1  17   3        0.16        1.78      8.47 o
   0  17   3        0.57       -3.69      8.61 o
   1  17   3        2.65        6.70      9.84 o
   2  17   3       15.43       13.67      9.43 o
  -3 -17   4        0.52        4.54      4.26 o
  -2 -17   4        0.73        1.84      6.23 o
  -1 -17   4        2.53        2.84      4.32 o
   0 -17   4        0.05        2.18      4.32 o
   1 -17   4        6.72       12.13      4.55 o
  -5 -16   4        2.05       -2.59      3.83 o
  -4 -16   4        0.55       -1.39      3.64 o
  -3 -16   4        0.21       -1.52      3.58 o
  -2 -16   4        0.12        5.63      4.35 o
  -1 -16   4        1.31       -2.95      3.25 o
   0 -16   4        0.49        2.59      3.58 o
   1 -16   4        2.93        2.74      3.86 o
   2 -16   4       10.34       16.25      4.38 o
   3 -16   4        0.81        0.83      3.95 o
  -6 -15   4        1.89        1.71      4.94 o
  -5 -15   4        1.02       -2.41      3.90 o
  -4 -15   4        0.65        1.72      3.88 o
  -3 -15   4        2.44        0.05      3.38 o
  -2 -15   4        9.18        6.54      3.91 o
  -1 -15   4        1.23        1.33      3.41 o
   0 -15   4        0.36       -3.04      3.04 o
   1 -15   4        2.64        3.22      3.61 o
   2 -15   4       14.67        5.06      7.25 o
   3 -15   4        1.64       -1.06      3.76 o
   4 -15   4        0.90       -3.68      3.80 o
  -7 -14   4        2.90       -0.94      4.28 o
  -6 -14   4        5.82        7.11      4.34 o
  -5 -14   4        0.66       -3.39      3.39 o
  -4 -14   4        6.18        6.96      3.96 o
  -3 -14   4        9.51       13.32      4.14 o
  -2 -14   4        0.11       -1.95      5.32 o
  -1 -14   4        0.94        4.98      3.19 o
   0 -14   4        2.55        1.57      3.25 o
   1 -14   4       33.73       30.88      4.79 o
   2 -14   4      111.32      104.70      7.22 o
   3 -14   4      121.98      109.11      7.60 o
   4 -14   4        0.80       -3.06      3.24 o
   5 -14   4        5.36        2.17      4.25 o
  -8 -13   4        5.29        9.13      4.38 o
  -7 -13   4        2.81        1.37      3.95 o
  -6 -13   4        1.69       -3.31      3.31 o
  -5 -13   4        2.13       -1.76      3.17 o
  -4 -13   4       12.68        6.22      6.49 o
  -3 -13   4        8.48        4.39      3.57 o
  -2 -13   4        3.33        4.95      3.30 o
  -1 -13   4       86.28       85.84      6.99 o
   0 -13   4        3.07        4.06      2.85 o
   1 -13   4       13.03       16.39      3.27 o
   2 -13   4       26.01       26.38      4.35 o
   3 -13   4        2.39        3.36      3.35 o
   4 -13   4       21.36       17.09      4.18 o
   5 -13   4       33.74       23.59      5.30 o
   6 -13   4       11.46        6.10      5.91 o
  -9 -12   4       19.19        8.40      8.13 o
  -8 -12   4        4.20        0.29      4.35 o
  -7 -12   4        1.27       -3.61      3.88 o
  -6 -12   4        3.55        3.30      3.61 o
  -5 -12   4        1.03        4.30      4.07 o
  -4 -12   4        2.51        2.03      3.14 o
  -3 -12   4       14.92       10.53      3.39 o
  -2 -12   4       19.94       15.06      4.54 o
  -1 -12   4       19.13       15.12      3.42 o
   0 -12   4        1.61       -1.70      2.42 o
   1 -12   4       12.18        3.28      3.39 o
   2 -12   4       18.39       19.60      3.12 o
   3 -12   4        9.38       13.01      3.67 o
   4 -12   4        8.89        9.05      4.60 o
   5 -12   4       60.58       59.41      4.85 o
   6 -12   4        6.98        4.05      4.11 o
   7 -12   4       12.97        5.06      6.42 o
  -9 -11   4        6.79        7.31      4.14 o
  -8 -11   4        4.14        4.29      3.78 o
  -7 -11   4        0.71       -0.53      3.30 o
  -6 -11   4       14.58        9.80      4.07 o
  -5 -11   4       18.26       16.51      3.84 o
  -4 -11   4       10.64        5.72      3.18 o
  -3 -11   4        1.11       -2.55      2.55 o
  -2 -11   4       11.40       12.46      3.19 o
  -1 -11   4       23.67       27.84      3.84 o
   0 -11   4        1.11        2.07      2.99 o
   1 -11   4        5.81        5.95      3.18 o
   2 -11   4       40.80       37.74      3.45 o
   3 -11   4        4.20        5.21      3.55 o
   4 -11   4        4.56        2.48      5.18 o
   5 -11   4       23.86       21.53      3.40 o
   6 -11   4        1.97       -2.73      3.62 o
   7 -11   4        3.64       -3.14      5.06 o
 -10 -10   4        6.92       10.33      4.12 o
  -9 -10   4        7.00       14.89      4.00 o
  -8 -10   4       15.67       15.62      4.22 o
  -7 -10   4        0.44       -2.88      2.88 o
  -6 -10   4       20.11       20.90      4.45 o
  -5 -10   4        9.89        6.18      3.06 o
  -4 -10   4      114.38      125.33      8.02 o
  -3 -10   4       67.32       70.32      5.19 o
  -2 -10   4        1.21        0.66      2.22 o
  -1 -10   4        9.08       12.30      2.56 o
   0 -10   4        5.86        9.77      4.24 o
   1 -10   4       81.05       82.92      4.42 o
   2 -10   4      530.31      527.34     17.10 o
   3 -10   4      430.73      412.03     11.16 o
   4 -10   4       13.21       18.02      3.66 o
   5 -10   4        5.73        2.15      2.40 o
   6 -10   4        5.71        4.42      3.81 o
   7 -10   4        9.03        9.28      4.23 o
   8 -10   4        5.62        6.56      6.29 o
 -10  -9   4        9.74        5.15      4.81 o
  -9  -9   4       23.89       22.48      4.53 o
  -8  -9   4       22.10       25.21      4.58 o
  -7  -9   4        5.74        7.26      3.36 o
  -6  -9   4        5.18        2.47      3.86 o
  -5  -9   4      273.47      264.01     10.36 o
  -4  -9   4      397.77      402.45     13.59 o
  -3  -9   4       35.08       25.51      3.00 o
  -2  -9   4        9.39       10.82      2.33 o
  -1  -9   4      255.46      242.25      7.62 o
   0  -9   4        8.31        6.06      1.75 o
   1  -9   4       18.39       20.27      2.73 o
   2  -9   4      163.24      159.47      5.78 o
   3  -9   4       21.32       24.26      3.98 o
   4  -9   4      190.43      197.08      7.14 o
   5  -9   4       66.47       62.58      4.82 o
   6  -9   4       36.31       29.04      5.12 o
   7  -9   4        4.98        5.14      3.70 o
   8  -9   4        3.55       -4.78      4.78 o
 -11  -8   4        2.95       -1.14      4.83 o
 -10  -8   4       16.45       10.36      5.08 o
  -9  -8   4       33.11       35.71      5.52 o
  -8  -8   4       16.06       18.16      5.64 o
  -7  -8   4        5.71        4.67      5.26 o
  -6  -8   4        4.17        4.82      2.71 o
  -5  -8   4       28.27       23.04      3.69 o
  -4  -8   4      156.08      150.29      6.00 o
  -3  -8   4       10.17       10.55      2.05 o
  -2  -8   4       57.62       56.70      4.97 o
  -1  -8   4       65.78       70.25      5.49 o
   0  -8   4       20.06       22.24      2.24 o
   1  -8   4       15.64       17.73      3.72 o
   2  -8   4       70.89       65.30      5.63 o
   3  -8   4       89.15       76.79      3.87 o
   4  -8   4      108.38       99.16      4.08 o
   5  -8   4      104.57      102.30      5.16 o
   6  -8   4      110.46      113.02      7.88 o
   7  -8   4       67.55       74.00      7.19 o
   8  -8   4        0.15       -0.68      5.06 o
   9  -8   4        0.30        0.00      6.01 o
 -11  -7   4        0.99        0.07      4.86 o
 -10  -7   4       62.25       55.33      7.51 o
  -9  -7   4       14.61       17.15      4.86 o
  -8  -7   4        2.43        6.63      3.08 o
  -7  -7   4       13.56       12.55      3.83 o
  -6  -7   4       76.19       76.34      6.03 o
  -5  -7   4       11.86        8.02      2.45 o
  -4  -7   4        1.78        1.52      1.60 o
  -3  -7   4       24.55       27.53      3.01 o
  -2  -7   4        7.56        6.22      1.71 o
  -1  -7   4      254.15      253.60     13.12 o
   0  -7   4       46.25       39.28      2.57 o
   1  -7   4       28.01       24.08      2.26 o
   2  -7   4      128.58      134.07      5.18 o
   3  -7   4        1.49        0.49      1.63 o
   4  -7   4       92.46       91.71      3.85 o
   5  -7   4      110.36      108.46      5.47 o
   6  -7   4       51.81       46.41     10.52 o
   7  -7   4        5.49        2.86      4.17 o
   8  -7   4       20.98       19.82      6.83 o
   9  -7   4        0.93       -1.23      5.47 o
 -11  -6   4        0.41        0.98      4.40 o
 -10  -6   4        2.79        5.06      4.25 o
  -9  -6   4       14.69        9.58      5.26 o
  -8  -6   4       34.37       35.94      4.43 o
  -7  -6   4       15.06       19.21      3.89 o
  -6  -6   4      124.09      120.11      6.02 o
  -5  -6   4        6.49        8.90      2.01 o
  -4  -6   4      356.99      369.25     10.20 o
  -3  -6   4      779.18      795.23     17.27 o
  -2  -6   4      521.36      549.02     11.13 o
  -1  -6   4        5.36        0.71      1.30 o
   0  -6   4       73.27       68.64      2.83 o
   1  -6   4      203.46      210.83      5.54 o
   2  -6   4     2783.86     2828.13     56.03 o
   3  -6   4      396.00      390.96     10.96 o
   4  -6   4      326.89      351.99      9.36 o
   5  -6   4      163.96      162.47     10.52 o
   6  -6   4      140.51      143.82      8.26 o
   7  -6   4       30.17       30.95      5.26 o
   8  -6   4        9.16        8.61      5.74 o
   9  -6   4        3.16       -3.42      5.33 o
 -11  -5   4        9.19        5.17      4.43 o
 -10  -5   4       45.55       51.76      7.15 o
  -9  -5   4       22.65       10.09      7.17 o
  -8  -5   4       43.84       55.02      6.63 o
  -7  -5   4       11.72        5.56      2.36 o
  -6  -5   4        0.57        1.16      1.74 o
  -5  -5   4      625.15      644.04     17.58 o
  -4  -5   4     1197.29     1203.37     24.34 o
  -3  -5   4      376.77      391.27      9.56 o
  -2  -5   4       70.12       71.02      2.81 o
  -1  -5   4        6.58        7.30      1.23 o
   0  -5   4      170.67      177.17      5.72 o
   1  -5   4      122.20      117.80      3.89 o
   2  -5   4      679.03      665.28     13.14 o
   3  -5   4        7.72        6.04      1.79 o
   4  -5   4      408.38      412.21     12.49 o
   5  -5   4      127.82      123.44      5.20 o
   6  -5   4        7.22        5.77      2.21 o
   7  -5   4       51.89       53.50      6.43 o
   8  -5   4        8.26        1.78      5.33 o
   9  -5   4        5.58        9.43      6.42 o
  10  -5   4       20.26       19.95      8.88 o
 -12  -4   4       12.20        9.22      5.82 o
 -11  -4   4        2.55        0.54      4.25 o
 -10  -4   4       58.30       76.24      7.88 o
  -9  -4   4       31.01       32.46      6.08 o
  -8  -4   4       31.70       29.37      4.68 o
  -7  -4   4       13.52       18.36      2.97 o
  -6  -4   4       35.00       38.16      2.92 o
  -5  -4   4       85.59       85.05      3.70 o
  -4  -4   4      788.90      796.82     16.60 o
  -3  -4   4      125.48      121.17      4.41 o
  -2  -4   4      687.74      689.85     12.78 o
  -1  -4   4        7.92        8.41      1.05 o
   0  -4   4       45.37       40.74      2.34 o
   1  -4   4       29.08       24.92      1.37 o
   2  -4   4      256.73      245.51      6.68 o
   3  -4   4       65.40       61.44      2.82 o
   4  -4   4       79.52       88.15      4.36 o
   5  -4   4       74.99       76.32      3.52 o
   6  -4   4      216.18      221.52      7.27 o
   7  -4   4      152.42      152.54      7.35 o
   8  -4   4        0.02       -3.17      3.64 o
   9  -4   4        3.75        0.41      5.60 o
  10  -4   4        3.35        6.70      7.24 o
 -12  -3   4        2.18       -3.14      4.83 o
 -11  -3   4        5.29       14.37      5.40 o
 -10  -3   4      129.40      118.16      9.42 o
  -9  -3   4       26.11       24.40      4.83 o
  -8  -3   4       14.83       16.67      3.77 o
  -7  -3   4       63.45       67.99      4.40 o
  -6  -3   4      101.28      106.00      3.96 o
  -5  -3   4      215.19      206.24      6.00 o
  -4  -3   4      215.07      211.17      5.59 o
  -3  -3   4      667.79      654.39     19.67 o
  -2  -3   4      198.39      203.59      4.56 o
  -1  -3   4       59.23       57.06      1.89 o
   0  -3   4      259.74      262.63      5.23 o
   1  -3   4       38.30       37.57      1.72 o
   2  -3   4      605.65      603.89     11.58 o
   3  -3   4       48.65       48.65      2.09 o
   4  -3   4      110.88      106.55      4.06 o
   5  -3   4       57.24       51.39      2.92 o
   6  -3   4      214.56      200.00      6.83 o
   7  -3   4        1.23       -2.35      2.35 o
   8  -3   4       76.19       92.57      7.59 o
   9  -3   4        6.87       12.30      6.56 o
  10  -3   4        9.82       19.68      8.61 o
 -12  -2   4        0.06       -0.55      4.55 o
 -11  -2   4        0.93        3.82      4.40 o
 -10  -2   4        6.35        9.50      4.35 o
  -9  -2   4       30.06       19.14      4.53 o
  -8  -2   4       44.12       44.79      5.81 o
  -7  -2   4      158.28      173.93      6.84 o
  -6  -2   4     1661.49     1732.80     36.17 o
  -5  -2   4      396.39      374.09      7.34 o
  -4  -2   4       20.80       22.86      1.57 o
  -3  -2   4      687.94      675.13     12.26 o
  -2  -2   4     1215.05     1246.78     20.87 o
  -1  -2   4       14.00       15.57      1.45 o
   0  -2   4      297.61      295.46      7.70 o
   1  -2   4       18.34       14.39      1.32 o
   2  -2   4    13475.62    13650.47    208.43 o
   3  -2   4       77.82      101.93      3.01 o
   4  -2   4      458.58      421.46     10.09 o
   5  -2   4      155.29      145.00      4.79 o
   6  -2   4      140.34      125.37      5.41 o
   7  -2   4        5.84       -1.06      2.44 o
   8  -2   4       22.62       23.17      4.87 o
   9  -2   4       18.36       17.08      7.11 o
  10  -2   4        0.39       -2.32      6.97 o
 -12  -1   4        0.02       -4.14      4.14 o
 -11  -1   4        0.19       10.00      4.93 o
 -10  -1   4      116.65      102.30     14.76 o
  -9  -1   4       27.90       14.50      9.57 o
  -8  -1   4       31.19       26.68      4.39 o
  -7  -1   4       18.53       20.64      2.43 o
  -6  -1   4        7.82       10.31      1.73 o
  -5  -1   4      202.70      198.29      4.97 o
  -4  -1   4      234.15      213.51      4.93 o
  -3  -1   4      605.86      601.19     13.80 o
  -2  -1   4      697.82      633.49     12.47 o
  -1  -1   4       63.15       59.05      3.93 o
   0  -1   4      526.78      506.43      9.94 o
   1  -1   4       88.60       70.45      1.75 o
   2  -1   4     1708.17     1700.16     26.90 o
   3  -1   4      650.20      667.36     13.72 o
   4  -1   4      261.21      249.34      8.90 o
   5  -1   4      156.24      150.66      4.89 o
   6  -1   4       80.61       71.36      5.19 o
   7  -1   4       33.59       37.64      4.07 o
   8  -1   4       75.74      103.37      9.16 o
   9  -1   4        7.72        6.78      4.63 o
  10  -1   4       22.83       28.84     10.11 o
 -12   0   4        0.48        4.17      4.96 o
 -11   0   4        4.20        6.81      4.49 o
 -10   0   4       75.99       81.24      8.21 o
  -9   0   4       26.08       20.43      4.64 o
  -8   0   4       21.42       21.87      4.06 o
  -7   0   4        1.56       -0.69      1.53 o
  -6   0   4        0.64        0.11      1.33 o
  -5   0   4       67.98       62.88      2.55 o
  -4   0   4      195.42      194.66      5.23 o
  -3   0   4      178.54      174.71      4.35 o
  -2   0   4      185.61      176.26      4.85 o
  -1   0   4       18.13       12.92      0.98 o
   0   0   4      486.28      477.98      9.68 o
   1   0   4       51.18       42.41      1.23 o
   2   0   4      200.52      207.49      4.45 o
   3   0   4        8.73        8.42      1.40 o
   4   0   4       69.09       67.33      2.96 o
   5   0   4      195.25      184.06      5.49 o
   6   0   4       89.56       82.76      4.91 o
   7   0   4      178.32      157.80      7.30 o
   8   0   4        7.59        9.84      5.60 o
   9   0   4        3.51        0.68      5.94 o
  10   0   4        5.57       -0.82      7.11 o
 -12   1   4        0.03       -4.49      4.49 o
 -11   1   4        0.18        7.40      4.69 o
 -10   1   4      116.87      102.98      8.93 o
  -9   1   4       28.03       19.99      6.76 o
  -8   1   4       30.18       25.19      4.39 o
  -7   1   4       19.77       20.65      2.47 o
  -6   1   4        7.43        8.81      1.84 o
  -5   1   4      203.04      208.79      6.08 o
  -4   1   4      232.10      215.58      4.84 o
  -3   1   4      597.35      588.69     10.62 o
  -2   1   4      697.32      658.90     14.91 o
  -1   1   4       63.51       62.28      1.75 o
   0   1   4      520.84      500.83      9.35 o
   1   1   4       89.10       74.21      2.28 o
   2   1   4     1732.99     1701.36     32.82 o
   3   1   4      652.92      640.88     15.62 o
   4   1   4      258.91      248.29      6.23 o
   5   1   4      153.34      153.09      5.04 o
   6   1   4       83.01       77.40      4.80 o
   7   1   4       33.51       30.90      3.91 o
   8   1   4       76.92       83.85      7.32 o
   9   1   4        7.71        6.06      5.40 o
  10   1   4       23.18       17.63      9.29 o
 -12   2   4        0.05        0.82      6.97 o
 -11   2   4        0.87        2.32      4.78 o
 -10   2   4        6.56        0.40      3.91 o
  -9   2   4       29.38       23.12      4.92 o
  -8   2   4       44.84       34.22      7.72 o
  -7   2   4      157.22      165.90      5.73 o
  -6   2   4     1661.57     1697.53     33.36 o
  -5   2   4      394.43      372.88      7.89 o
  -4   2   4       22.05       23.33      2.22 o
  -3   2   4      683.49      688.20     12.18 o
  -2   2   4     1204.64     1203.07     26.90 o
  -1   2   4       14.12       13.93      2.03 o
   0   2   4      300.03      292.01      5.98 o
   1   2   4       18.53       14.80      1.64 o
   2   2   4    13460.34    13746.17    253.21 o
   3   2   4       78.88      105.19      3.46 o
   4   2   4      460.06      438.15      9.40 o
   5   2   4      158.97      150.51      5.41 o
   6   2   4      138.20      125.22      6.17 o
   7   2   4        5.87        3.55      2.80 o
   8   2   4       21.97       26.06      5.31 o
   9   2   4       18.15       11.12      4.97 o
  10   2   4        0.31       -3.01      6.97 o
 -12   3   4        2.18        3.69      7.52 o
 -11   3   4        5.38       11.49      5.51 o
 -10   3   4      128.96      124.23     10.00 o
  -9   3   4       26.47       26.14     12.85 o
  -8   3   4       15.50        9.39      9.22 o
  -7   3   4       64.26       69.97      4.71 o
  -6   3   4      102.26      105.79      4.29 o
  -5   3   4      216.86      201.32      6.10 o
  -4   3   4      218.93      213.22      6.75 o
  -3   3   4      678.70      671.26     24.58 o
  -2   3   4      206.51      210.60      5.12 o
  -1   3   4       60.36       53.58      3.67 o
   0   3   4      261.82      248.01      7.55 o
   1   3   4       40.03       37.88      2.21 o
   2   3   4      596.20      609.81     11.76 o
   3   3   4       47.70       48.84      2.48 o
   4   3   4      113.95      119.37      4.46 o
   5   3   4       53.91       42.32      3.23 o
   6   3   4      214.52      196.36      7.94 o
   7   3   4        1.94       -3.18      3.18 o
   8   3   4       75.47       90.43     12.03 o
   9   3   4        7.23        6.04      4.52 o
  10   3   4        9.60        8.61      8.34 o
 -12   4   4       12.23       12.16      8.47 o
 -11   4   4        2.47       -1.38      4.40 o
 -10   4   4       58.38       80.56     14.55 o
  -9   4   4       31.08       25.88      5.36 o
  -8   4   4       31.34       28.26      7.04 o
  -7   4   4       12.61       12.73      2.33 o
  -6   4   4       35.59       42.90      2.94 o
  -5   4   4       83.12       80.61      3.58 o
  -4   4   4      780.50      802.28     18.10 o
  -3   4   4      119.69      125.81      4.15 o
  -2   4   4      685.18      683.11     18.94 o
  -1   4   4        7.45        5.80      1.15 o
   0   4   4       49.87       46.37      2.11 o
   1   4   4       31.19       29.62      2.04 o
   2   4   4      256.40      248.16      7.09 o
   3   4   4       65.19       58.72      3.59 o
   4   4   4       73.58       76.68      5.31 o
   5   4   4       77.43       74.93      4.67 o
   6   4   4      218.51      213.52      8.42 o
   7   4   4      152.34      150.31     14.42 o
   8   4   4        0.01       -2.34      3.87 o
   9   4   4        3.70        2.78      4.38 o
  10   4   4        3.51        3.69      8.06 o
 -11   5   4        9.19        9.16      8.47 o
 -10   5   4       45.66       42.04      7.39 o
  -9   5   4       22.73       18.36      4.92 o
  -8   5   4       43.47       35.20      5.64 o
  -7   5   4       11.92       12.25      2.64 o
  -6   5   4        0.52       -0.62      1.50 o
  -5   5   4      623.47      617.07     13.94 o
  -4   5   4     1201.31     1226.21     28.39 o
  -3   5   4      381.61      403.88      9.50 o
  -2   5   4       68.79       72.00      2.87 o
  -1   5   4        6.73        6.87      1.24 o
   0   5   4      163.17      170.43      4.46 o
   1   5   4      116.23      116.44      3.38 o
   2   5   4      689.66      680.44     12.05 o
   3   5   4        7.92        7.87      2.09 o
   4   5   4      410.28      416.79     11.96 o
   5   5   4      127.24      124.18      6.21 o
   6   5   4        7.92       12.46      3.25 o
   7   5   4       52.16       56.72      9.63 o
   8   5   4        8.37       16.18      4.83 o
   9   5   4        5.67        6.21      7.52 o
  10   5   4       20.39       33.89     11.62 o
 -11   6   4        0.36        8.34      7.65 o
 -10   6   4        3.07        0.54      5.81 o
  -9   6   4       13.80        2.62      5.06 o
  -8   6   4       35.08       28.24      5.40 o
  -7   6   4       14.79       16.45      4.20 o
  -6   6   4      124.06      125.73      7.44 o
  -5   6   4        7.90       13.55      2.82 o
  -4   6   4      357.63      353.77     20.96 o
  -3   6   4      772.88      802.33     22.76 o
  -2   6   4      517.86      555.68     11.25 o
  -1   6   4        4.85        1.87      1.19 o
   0   6   4       76.88       68.18      2.99 o
   1   6   4      208.98      215.08      5.48 o
   2   6   4     2770.70     2889.77     48.49 o
   3   6   4      399.76      428.73     10.15 o
   4   6   4      326.90      347.44     10.91 o
   5   6   4      163.34      153.85      7.14 o
   6   6   4      138.72      133.20      8.57 o
   7   6   4       30.04       44.26      5.99 o
   8   6   4        9.32        9.55      4.79 o
   9   6   4        2.88        1.82      4.88 o
 -11   7   4        0.93        0.96      7.79 o
 -10   7   4       61.91       48.51     11.34 o
  -9   7   4       15.09       11.19      9.29 o
  -8   7   4        2.46        7.14      6.42 o
  -7   7   4       14.08        9.02      3.82 o
  -6   7   4       76.91       78.02      5.06 o
  -5   7   4       12.19        3.85      2.52 o
  -4   7   4        1.70       -0.73      1.85 o
  -3   7   4       26.10       25.86      2.68 o
  -2   7   4       10.09        9.31      2.76 o
  -1   7   4      255.17      265.71      7.36 o
   0   7   4       47.52       42.95      2.52 o
   1   7   4       27.42       30.88      3.53 o
   2   7   4      129.95      132.11      5.06 o
   3   7   4        1.30        3.00      2.16 o
   4   7   4       94.31       93.73      5.46 o
   5   7   4      110.37      106.29      8.75 o
   6   7   4       52.76       61.63     15.24 o
   7   7   4        6.01        9.23      5.60 o
   8   7   4       20.27       31.71      6.40 o
   9   7   4        1.02        6.70      7.65 o
 -11   8   4        2.99       -0.14      8.34 o
 -10   8   4       16.50        7.79      8.88 o
  -9   8   4       32.96       18.45      8.34 o
  -8   8   4       16.04       17.82      7.99 o
  -7   8   4        5.16       -0.25      4.10 o
  -6   8   4        4.44       -1.16      3.09 o
  -5   8   4       26.85       11.24      6.53 o
  -4   8   4      155.54      161.65      9.24 o
  -3   8   4       11.30        9.85      2.22 o
  -2   8   4       56.48       63.08      5.53 o
  -1   8   4       65.37       78.80      4.09 o
   0   8   4       19.37       20.89      2.19 o
   1   8   4       16.63       19.31      2.65 o
   2   8   4       69.93       72.77      6.00 o
   3   8   4       88.99       93.95      4.79 o
   4   8   4      105.47       99.62      6.64 o
   5   8   4      105.67      113.63      7.84 o
   6   8   4      110.45      106.54     14.08 o
   7   8   4       67.59       94.91      8.75 o
   8   8   4        0.13       -1.40      4.62 o
   9   8   4        0.38        1.91      8.61 o
 -10   9   4        9.80       -0.27      7.93 o
  -9   9   4       23.84       29.25      9.98 o
  -8   9   4       21.90       30.61      9.70 o
  -7   9   4        5.83        1.43      3.67 o
  -6   9   4        5.06        9.05      4.92 o
  -5   9   4      273.81      271.34     13.39 o
  -4   9   4      396.02      403.54     16.87 o
  -3   9   4       33.24       25.29      4.68 o
  -2   9   4        9.11        9.22      4.18 o
  -1   9   4      255.48      249.90      6.89 o
   0   9   4        8.81        8.85      2.12 o
   1   9   4       16.23       21.79      3.08 o
   2   9   4      164.89      170.89      6.33 o
   3   9   4       21.62       22.74      3.98 o
   4   9   4      191.61      202.48     10.55 o
   5   9   4       65.18       59.01     14.83 o
   6   9   4       36.90       48.27      9.43 o
   7   9   4        4.89       17.25      5.55 o
   8   9   4        3.75       -1.10     12.23 o
 -10  10   4        7.06       19.13     10.25 o
  -9  10   4        6.64        2.60      7.79 o
  -8  10   4       16.04       10.66      7.65 o
  -7  10   4        0.47       -3.42      5.60 o
  -6  10   4       20.14       24.56      5.51 o
  -5  10   4       10.48        6.73      8.40 o
  -4  10   4      116.51      141.69     12.16 o
  -3  10   4       67.49       81.50      7.48 o
  -2  10   4        1.09        1.76      3.06 o
  -1  10   4        8.82        8.82      2.15 o
   0  10   4        5.68        6.35      2.26 o
   1  10   4       83.32       82.97      4.77 o
   2  10   4      527.12      524.31     15.60 o
   3  10   4      431.43      422.00     16.25 o
   4  10   4       13.08       10.95      4.78 o
   5  10   4        5.80        3.42      4.47 o
   6  10   4        5.11        8.64      5.67 o
   7  10   4        9.00       21.01      5.84 o
   8  10   4        5.75        8.94      5.42 o
  -9  11   4        7.02        5.47      8.88 o
  -8  11   4        4.01        6.70      7.24 o
  -7  11   4        0.68        2.05      6.83 o
  -6  11   4       14.66       14.08      8.06 o
  -5  11   4       18.07       18.72      8.75 o
  -4  11   4       10.14        4.57      7.38 o
  -3  11   4        1.06        2.71      5.74 o
  -2  11   4       11.52        6.93      3.55 o
  -1  11   4       23.73       26.56      4.76 o
   0  11   4        1.37        1.92      2.46 o
   1  11   4        5.33        1.78      3.77 o
   2  11   4       41.78       37.90      5.83 o
   3  11   4        4.12        4.01      4.71 o
   4  11   4        4.82        9.24      6.97 o
   5  11   4       24.53       23.63      5.84 o
   6  11   4        2.07        4.52      7.72 o
   7  11   4        3.86        0.75      5.42 o
   8  11   4        7.36        6.29      9.70 o
  -9  12   4       19.11        7.24      9.02 o
  -8  12   4        4.19        2.05      7.93 o
  -7  12   4        1.38       -0.14      6.42 o
  -6  12   4        3.53        4.10      7.24 o
  -5  12   4        0.94       -5.60      5.60 o
  -4  12   4        2.40        6.29      7.24 o
  -3  12   4       15.07       12.17      7.04 o
  -2  12   4       20.12       10.35      4.92 o
  -1  12   4       19.29       25.84      5.51 o
   0  12   4        1.48        1.91      5.06 o
   1  12   4       12.11       15.55      4.59 o
   2  12   4       18.14       17.41      5.12 o
   3  12   4        9.52        8.04      4.96 o
   4  12   4        8.52        8.52      6.29 o
   5  12   4       60.15       49.90      7.05 o
   6  12   4        6.98       12.90      5.84 o
   7  12   4       12.95       15.15      6.54 o
  -8  13   4        5.28        7.65      8.75 o
  -7  13   4        2.66        3.42      7.52 o
  -6  13   4        1.63        9.57      8.34 o
  -5  13   4        2.15       -1.64      6.29 o
  -4  13   4       12.49       11.02      5.55 o
  -3  13   4        8.09        2.91      5.07 o
  -2  13   4        3.33        8.84      6.49 o
  -1  13   4       86.08       84.99      8.54 o
   0  13   4        3.21        2.13      4.30 o
   1  13   4       12.84        9.13      5.74 o
   2  13   4       26.15       26.01      5.70 o
   3  13   4        2.37       -0.99      5.67 o
   4  13   4       21.59       15.72      5.68 o
   5  13   4       33.59       25.58      6.40 o
   6  13   4       11.48        9.58      5.97 o
  -7  14   4        3.00       -6.56      6.56 o
  -6  14   4        5.84        5.33      8.34 o
  -5  14   4        0.65       -0.74      5.70 o
  -4  14   4        6.37        5.06      5.51 o
  -3  14   4        9.65        3.16      5.22 o
  -2  14   4        0.10        1.45      5.36 o
  -1  14   4        0.93        1.33      4.68 o
   0  14   4        2.47       -4.14      4.14 o
   1  14   4       34.22       27.06      7.58 o
   2  14   4      111.05      106.60     15.44 o
   3  14   4      121.87      123.30     10.04 o
   4  14   4        0.80        4.81      5.25 o
   5  14   4        5.48        2.20      5.64 o
  -6  15   4        1.88        5.19      9.70 o
  -5  15   4        1.08       -2.05      8.20 o
  -4  15   4        0.62        5.43      5.61 o
  -3  15   4        2.36        4.58      6.09 o
  -2  15   4        9.24       12.75      6.14 o
  -1  15   4        1.20        2.66      5.44 o
   0  15   4        0.40        4.17      5.27 o
   1  15   4        2.50        4.87      5.44 o
   2  15   4       14.87       10.49      6.15 o
   3  15   4        1.65       -4.84      4.84 o
   4  15   4        0.89       -2.88      5.35 o
  -5  16   4        2.00        6.56      9.84 o
  -4  16   4        0.56        9.02      9.98 o
  -3  16   4        0.21        3.46      6.04 o
  -2  16   4        0.12        8.65      6.83 o
  -1  16   4        1.34       -2.01      5.16 o
   0  16   4        0.48       -3.14      5.07 o
   1  16   4        2.89       -5.16      5.16 o
   2  16   4       10.28       22.75     10.32 o
   3  16   4        0.81        3.93      5.94 o
  -3  17   4        0.52       -0.27      9.16 o
  -2  17   4        0.76       14.08     10.52 o
  -1  17   4        2.49        1.64      9.43 o
   0  17   4        0.05       -2.60      8.88 o
   1  17   4        6.74       18.45     10.93 o
  -2 -17   5        1.10        1.61      4.21 o
  -1 -17   5        0.70       -3.13      7.12 o
  -5 -16   5        0.46        5.33      6.37 o
  -4 -16   5        0.38        5.64      7.53 o
  -3 -16   5        3.17        4.17      4.43 o
  -2 -16   5        5.44       -0.10      3.64 o
  -1 -16   5        3.17        1.98      4.78 o
   0 -16   5        0.71       -5.39      5.39 o
   1 -16   5        2.91       -3.61      3.61 o
   2 -16   5        2.59        3.73      4.08 o
  -6 -15   5        1.67       -0.11      3.98 o
  -5 -15   5        1.01        2.53      4.34 o
  -4 -15   5        0.21        1.20      3.60 o
  -3 -15   5       17.10       16.94      4.40 o
  -2 -15   5       29.96       20.52      4.67 o
  -1 -15   5        2.38        0.11      3.52 o
   0 -15   5        0.92       -2.60      5.96 o
   1 -15   5       11.04        4.49      6.00 o
   2 -15   5        0.97       -1.02      3.77 o
   3 -15   5        0.55       -5.64      5.78 o
   4 -15   5        0.38        5.33      5.60 o
  -7 -14   5        2.21        3.64      4.48 o
  -6 -14   5        1.18        0.49      3.91 o
  -5 -14   5       14.51       16.28      4.48 o
  -4 -14   5       12.29        7.32      3.96 o
  -3 -14   5       49.70       44.04      5.50 o
  -2 -14   5       17.31        8.47      6.18 o
  -1 -14   5        4.06       -2.39      2.93 o
   0 -14   5        0.11       -0.38      2.93 o
   1 -14   5       10.38       13.57      4.60 o
   2 -14   5       27.94       28.62      4.85 o
   3 -14   5        9.64        7.76      3.98 o
   4 -14   5        5.30        0.85      3.79 o
   5 -14   5        0.58        3.06      6.63 o
  -8 -13   5        0.67       -2.16      4.08 o
  -7 -13   5        4.34       -0.44      4.03 o
  -6 -13   5        0.93        0.24      3.53 o
  -5 -13   5        3.52        2.34      6.45 o
  -4 -13   5       23.61       28.67      4.87 o
  -3 -13   5       12.63        8.73      4.02 o
  -2 -13   5        1.98       -0.49      2.84 o
  -1 -13   5        1.88        3.97      3.08 o
   0 -13   5        0.69       -1.88      2.94 o
   1 -13   5       35.59       35.58      4.77 o
   2 -13   5       19.99       28.47      4.65 o
   3 -13   5        8.42        5.23      3.68 o
   4 -13   5       10.04        2.63      3.63 o
   5 -13   5        7.71        9.37      3.66 o
   6 -13   5        1.72       10.25      6.15 o
  -9 -12   5        2.83        1.38      4.38 o
  -8 -12   5        0.37        1.52      5.90 o
  -7 -12   5       13.65       13.72      4.41 o
  -6 -12   5       11.86       14.07      4.17 o
  -5 -12   5        8.53        4.64      3.36 o
  -4 -12   5        0.83       -0.24      3.71 o
  -3 -12   5       22.87       23.98      4.10 o
  -2 -12   5       20.19       22.14      3.88 o
  -1 -12   5       34.98       31.60      4.21 o
   0 -12   5        0.56       -1.63      2.48 o
   1 -12   5        6.62       10.09      4.02 o
   2 -12   5        8.20       10.05      4.33 o
   3 -12   5        0.55        2.08      3.12 o
   4 -12   5        1.32        0.86      3.10 o
   5 -12   5        5.66        1.97      2.75 o
   6 -12   5       12.75       16.26      6.42 o
  -9 -11   5        1.99       -2.59      3.63 o
  -8 -11   5        0.43        2.02      3.74 o
  -7 -11   5        3.04        2.56      3.46 o
  -6 -11   5       19.90       21.49      4.28 o
  -5 -11   5       44.28       44.19      5.08 o
  -4 -11   5        8.58        5.11      2.95 o
  -3 -11   5      146.16      126.43      6.96 o
  -2 -11   5      137.30      138.55      7.11 o
  -1 -11   5        6.81        5.27      3.36 o
   0 -11   5       17.87       20.76      3.64 o
   1 -11   5       62.03       64.02      6.39 o
   2 -11   5       24.27       22.11      3.78 o
   3 -11   5       45.96       39.32      4.53 o
   4 -11   5        9.83        9.29      3.23 o
   5 -11   5       12.55       13.41      4.70 o
   6 -11   5       11.74        8.75      5.74 o
   7 -11   5        0.24        7.38      5.60 o
 -10 -10   5        1.42        5.00      3.81 o
  -9 -10   5        0.80        0.82      3.24 o
  -8 -10   5        5.80        1.64      3.87 o
  -7 -10   5        1.18        5.00      3.15 o
  -6 -10   5       10.85        6.63      3.25 o
  -5 -10   5       26.21       26.20      4.27 o
  -4 -10   5        5.56        3.22      3.01 o
  -3 -10   5      198.53      205.09      8.47 o
  -2 -10   5      116.63      110.52      5.36 o
  -1 -10   5        6.94        7.70      2.41 o
   0 -10   5        4.31        7.49      2.32 o
   1 -10   5        7.37        3.93      2.23 o
   2 -10   5       39.41       36.91      5.70 o
   3 -10   5      123.19      120.18      6.78 o
   4 -10   5        4.01        3.88      2.57 o
   5 -10   5        4.98        0.78      2.95 o
   6 -10   5        4.98        3.83      4.92 o
   7 -10   5        4.21        2.32      5.47 o
 -10  -9   5        2.48       -2.05      3.62 o
  -9  -9   5        0.95        1.86      4.06 o
  -8  -9   5        0.06        1.64      3.14 o
  -7  -9   5        1.57       -1.65      2.67 o
  -6  -9   5        6.58        0.89      2.80 o
  -5  -9   5      242.00      239.77      9.89 o
  -4  -9   5      541.81      565.73     15.22 o
  -3  -9   5       78.37       79.73      5.29 o
  -2  -9   5      129.72      130.76      4.85 o
  -1  -9   5        2.15        3.13      1.75 o
   0  -9   5        0.37       -1.35      1.63 o
   1  -9   5       31.85       31.84      3.69 o
   2  -9   5       49.28       47.29      3.63 o
   3  -9   5      298.55      320.52     11.14 o
   4  -9   5      288.43      288.55      8.90 o
   5  -9   5       29.62       26.90      4.10 o
   6  -9   5        0.11        3.69      3.42 o
   7  -9   5        8.59        4.92      5.47 o
   8  -9   5        4.31       -1.50      5.47 o
 -11  -8   5        1.29        0.41      4.72 o
 -10  -8   5        0.23       -3.52      3.52 o
  -9  -8   5        7.36        4.17      3.30 o
  -8  -8   5        5.22        5.19      3.55 o
  -7  -8   5        6.32        5.40      3.08 o
  -6  -8   5      129.38      118.79      6.79 o
  -5  -8   5      170.63      164.72     10.07 o
  -4  -8   5       59.09       58.15      3.94 o
  -3  -8   5       76.52       78.85      4.63 o
  -2  -8   5      243.16      237.53      6.43 o
  -1  -8   5       62.93       62.23      3.18 o
   0  -8   5        2.15        4.80      1.58 o
   1  -8   5       34.23       32.62      2.66 o
   2  -8   5        0.20        1.26      1.75 o
   3  -8   5       43.38       41.44      2.92 o
   4  -8   5       10.02       12.53      3.08 o
   5  -8   5        9.31        4.12      2.81 o
   6  -8   5       30.99       31.83      5.19 o
   7  -8   5        4.89       13.39      5.74 o
   8  -8   5        6.83        3.28      5.74 o
 -11  -7   5        1.41        8.69      4.92 o
 -10  -7   5        3.02        0.89      4.25 o
  -9  -7   5        0.43        0.35      2.92 o
  -8  -7   5       20.93       21.23      3.70 o
  -7  -7   5        0.38       -3.22      3.28 o
  -6  -7   5      178.50      166.50      8.87 o
  -5  -7   5       39.28       48.24      3.20 o
  -4  -7   5        2.66        2.12      1.32 o
  -3  -7   5      247.71      255.55     11.14 o
  -2  -7   5      598.12      634.49     20.25 o
  -1  -7   5       14.87       13.88      1.75 o
   0  -7   5      230.40      235.20      6.07 o
   1  -7   5      305.21      313.58      8.58 o
   2  -7   5       41.33       46.67      3.14 o
   3  -7   5       68.85       74.77      4.10 o
   4  -7   5        4.88        4.67      2.30 o
   5  -7   5       13.91       13.28      3.26 o
   6  -7   5       39.68       37.93      5.01 o
   7  -7   5       11.44       16.40      5.60 o
   8  -7   5        5.30       -2.19      4.51 o
   9  -7   5        4.72       -0.14      6.01 o
 -11  -6   5        1.35        4.94      4.51 o
 -10  -6   5        5.06        1.65      7.86 o
  -9  -6   5        2.49        2.57      3.42 o
  -8  -6   5        7.26        5.45      3.09 o
  -7  -6   5       26.29       29.88      4.63 o
  -6  -6   5       76.40       75.78      4.78 o
  -5  -6   5      121.94      114.27      5.09 o
  -4  -6   5       13.65        7.44      2.69 o
  -3  -6   5      658.77      671.82     17.30 o
  -2  -6   5      822.13      873.35     16.34 o
  -1  -6   5       48.57       40.21      2.20 o
   0  -6   5       40.36       38.23      2.88 o
   1  -6   5       51.93       52.74      2.65 o
   2  -6   5       62.06       58.22      2.78 o
   3  -6   5      387.07      387.30     10.17 o
   4  -6   5      243.80      222.58      7.45 o
   5  -6   5        7.61        6.51      2.84 o
   6  -6   5      129.18      133.29      7.87 o
   7  -6   5        4.99        1.64      5.06 o
   8  -6   5       15.45       14.08      6.70 o
   9  -6   5        6.77       11.07      7.52 o
 -11  -5   5        4.20        4.24      4.44 o
 -10  -5   5       11.36       12.31      4.53 o
  -9  -5   5        1.56       -0.66      3.43 o
  -8  -5   5       51.72       55.96      4.84 o
  -7  -5   5       48.03       46.16      4.63 o
  -6  -5   5        0.26       -1.60      1.60 o
  -5  -5   5      210.06      214.68      7.10 o
  -4  -5   5      718.31      708.47     18.65 o
  -3  -5   5      458.93      454.49      9.51 o
  -2  -5   5      907.13      924.13     19.18 o
  -1  -5   5      100.12       96.05      3.02 o
   0  -5   5       30.22       30.78      1.71 o
   1  -5   5       11.09       11.84      1.34 o
   2  -5   5      129.68      130.51      4.60 o
   3  -5   5      508.02      493.66     12.12 o
   4  -5   5      726.79      697.44     16.26 o
   5  -5   5      210.53      186.58      6.11 o
   6  -5   5       36.61       42.40      8.67 o
   7  -5   5       29.92       29.25      5.33 o
   8  -5   5        4.94       11.07      6.29 o
   9  -5   5        0.81        1.23      5.60 o
 -12  -4   5        1.91        2.53      5.35 o
 -11  -4   5        3.01       -1.84      4.51 o
 -10  -4   5        3.22        0.54      3.53 o
  -9  -4   5       11.35        3.91      3.62 o
  -8  -4   5       56.63       64.59      8.06 o
  -7  -4   5       81.81       92.52      5.36 o
  -6  -4   5       25.06       21.40      2.48 o
  -5  -4   5       70.08       74.12      3.47 o
  -4  -4   5      409.83      434.91     11.40 o
  -3  -4   5      462.28      463.35      9.43 o
  -2  -4   5     1637.55     1647.21     28.36 o
  -1  -4   5       71.27       83.70      4.02 o
   0  -4   5       35.58       35.65      1.76 o
   1  -4   5      115.51      111.33      3.26 o
   2  -4   5       85.06       79.11      3.89 o
   3  -4   5       66.26       66.20      3.42 o
   4  -4   5       78.65       79.43      3.09 o
   5  -4   5       20.57       23.01      2.53 o
   6  -4   5        8.72        7.46      2.67 o
   7  -4   5       45.32       49.92      5.75 o
   8  -4   5       57.77       66.97      6.96 o
   9  -4   5        6.79        8.34      7.24 o
 -12  -3   5        7.72       10.43      5.62 o
 -11  -3   5        0.63       -0.55      6.01 o
 -10  -3   5        7.05        7.18      4.00 o
  -9  -3   5        4.25        4.58      3.33 o
  -8  -3   5       23.44       21.28      8.54 o
  -7  -3   5       13.79       16.27      2.18 o
  -6  -3   5      127.97      123.42      3.93 o
  -5  -3   5       28.69       30.36      2.45 o
  -4  -3   5       24.45       24.65      2.48 o
  -3  -3   5      145.87      146.38      4.10 o
  -2  -3   5     2587.28     2784.73     42.62 o
  -1  -3   5       51.88       46.54      2.64 o
   0  -3   5      648.16      620.97     15.03 o
   1  -3   5     1408.35     1374.84     21.67 o
   2  -3   5      122.86      117.47      3.41 o
   3  -3   5      183.51      180.82      4.35 o
   4  -3   5       41.71       39.13      2.27 o
   5  -3   5        7.87        6.33      1.90 o
   6  -3   5       74.71       78.73      4.99 o
   7  -3   5       26.85       31.48      8.34 o
   8  -3   5        0.80        5.37      4.04 o
   9  -3   5        5.11        4.78      6.70 o
 -12  -2   5        0.89       -3.28      6.56 o
 -11  -2   5        0.86       -2.20      9.02 o
 -10  -2   5        7.32        4.31      4.24 o
  -9  -2   5        4.04        2.65      2.94 o
  -8  -2   5        6.48        7.15      8.13 o
  -7  -2   5       46.79       51.08      5.25 o
  -6  -2   5       23.86       24.75      2.09 o
  -5  -2   5      132.94      136.89      4.07 o
  -4  -2   5      208.72      212.20      6.27 o
  -3  -2   5       34.95       44.38      1.96 o
  -2  -2   5     2814.21     2888.26     48.50 o
  -1  -2   5       18.31       16.84      1.54 o
   0  -2   5       14.24       15.37      1.27 o
   1  -2   5      301.03      300.11      5.47 o
   2  -2   5       77.17       69.54      2.23 o
   3  -2   5      969.16      977.31     16.38 o
   4  -2   5      107.72      105.94      3.73 o
   5  -2   5      215.07      204.75      6.53 o
   6  -2   5      339.05      322.86      9.28 o
   7  -2   5       20.21       14.17      4.00 o
   8  -2   5       12.32       10.21      4.16 o
   9  -2   5        3.45        8.06      6.83 o
  10  -2   5       11.96       41.27     10.66 o
 -12  -1   5       23.95       31.30      9.98 o
 -11  -1   5        4.42       -2.06      4.58 o
 -10  -1   5       12.34        9.15      5.26 o
  -9  -1   5        5.78       10.34      3.67 o
  -8  -1   5       59.52       58.81      5.94 o
  -7  -1   5      132.52      130.39      5.84 o
  -6  -1   5       14.84       14.60      1.97 o
  -5  -1   5       27.30       27.84      1.89 o
  -4  -1   5        8.68        7.91      1.45 o
  -3  -1   5      310.40      319.16      6.85 o
  -2  -1   5     2337.58     2462.15     46.15 o
  -1  -1   5        0.40        1.40      1.09 o
   0  -1   5      533.84      491.52     11.57 o
   1  -1   5     1129.54     1119.65     16.45 o
   2  -1   5       74.42       68.00      2.99 o
   3  -1   5      218.12      220.89      4.96 o
   4  -1   5      345.36      310.33      7.95 o
   5  -1   5      282.52      259.72      6.89 o
   6  -1   5       88.73       87.75      6.31 o
   7  -1   5       65.86       68.91      6.19 o
   8  -1   5        4.99        7.62      4.32 o
   9  -1   5        3.16        4.02      4.43 o
  10  -1   5       25.94       52.48     12.03 o
 -12   0   5        4.00        7.65      7.65 o
 -11   0   5        0.95        4.90      4.49 o
 -10   0   5        6.57        2.18      8.95 o
  -9   0   5       25.47       29.64      5.04 o
  -8   0   5      172.31      173.41      9.27 o
  -7   0   5      410.10      427.22     17.21 o
  -6   0   5        0.43        2.80      2.19 o
  -5   0   5        5.11        4.25      1.33 o
  -4   0   5        5.08        4.59      1.79 o
  -3   0   5      213.16      227.85      4.74 o
  -2   0   5     2286.49     2353.85     71.41 o
  -1   0   5       67.19       76.61      4.91 o
   0   0   5       38.63       33.79      1.62 o
   1   0   5        6.16        5.43      0.65 o
   2   0   5        1.41        0.65      0.94 o
   3   0   5        0.12        1.14      1.14 o
   4   0   5        3.77        1.84      1.20 o
   5   0   5       29.16       29.51      2.54 o
   6   0   5        0.71       -1.85      2.95 o
   7   0   5       86.22       89.64      6.95 o
   8   0   5      157.83      178.98     10.44 o
   9   0   5       23.50       33.37      6.19 o
  10   0   5       27.25       42.36     11.62 o
 -12   1   5       23.91       21.59      8.75 o
 -11   1   5        4.31        2.43      4.59 o
 -10   1   5       12.83        8.94      4.43 o
  -9   1   5        5.86        4.58      3.48 o
  -8   1   5       59.79       61.50      5.95 o
  -7   1   5      134.35      132.08      5.96 o
  -6   1   5       12.95       13.84      2.18 o
  -5   1   5       29.44       31.12      2.23 o
  -4   1   5        9.36       10.30      1.57 o
  -3   1   5      312.75      311.27     16.25 o
  -2   1   5     2358.44     2529.63     55.07 o
  -1   1   5        0.42       -0.46      0.86 o
   0   1   5      531.81      487.75      9.24 o
   1   1   5     1133.53     1131.37     20.14 o
   2   1   5       71.15       62.52      2.16 o
   3   1   5      202.53      207.96      5.95 o
   4   1   5      343.74      304.42      7.32 o
   5   1   5      283.44      272.08      7.76 o
   6   1   5       90.17       86.08      5.77 o
   7   1   5       65.02       64.13      6.13 o
   8   1   5        4.75       -4.24      5.67 o
   9   1   5        3.24        2.18      4.39 o
  10   1   5       25.90       30.61     10.66 o
 -12   2   5        0.91       -3.83      6.83 o
 -11   2   5        0.86        3.55      6.70 o
 -10   2   5        7.22        9.93      4.56 o
  -9   2   5        3.90        4.44      3.29 o
  -8   2   5        6.61        6.91      2.92 o
  -7   2   5       45.75       46.71      3.13 o
  -6   2   5       23.98       20.21      2.23 o
  -5   2   5      132.35      138.20      4.59 o
  -4   2   5      209.65      212.22      5.56 o
  -3   2   5       39.08       47.64      4.24 o
  -2   2   5     2790.48     2860.45     63.72 o
  -1   2   5       18.05       20.36      3.35 o
   0   2   5       15.34       16.59      1.50 o
   1   2   5      294.77      303.27      6.84 o
   2   2   5       78.41       69.23      3.69 o
   3   2   5      972.95      968.01     20.10 o
   4   2   5      109.29      106.09      3.90 o
   5   2   5      213.33      215.77      6.72 o
   6   2   5      335.83      331.28     16.54 o
   7   2   5       20.22       18.31      4.36 o
   8   2   5       12.49       13.75      4.58 o
   9   2   5        3.37        3.37      4.59 o
  10   2   5       11.92       12.16     10.11 o
 -12   3   5        7.73       14.35      8.88 o
 -11   3   5        0.63       -0.14      6.15 o
 -10   3   5        6.75        1.79      4.20 o
  -9   3   5        4.14        0.19      3.21 o
  -8   3   5       22.70       18.27      4.34 o
  -7   3   5       12.94       14.97      2.28 o
  -6   3   5      128.44      130.72      4.65 o
  -5   3   5       26.80       31.76      2.07 o
  -4   3   5       24.26       27.37      2.03 o
  -3   3   5      141.16      154.03      5.26 o
  -2   3   5     2594.42     2708.83     74.39 o
  -1   3   5       54.38       47.91      2.93 o
   0   3   5      648.02      606.03     13.14 o
   1   3   5     1413.60     1366.03     32.13 o
   2   3   5      126.27      115.35      3.86 o
   3   3   5      189.25      183.57      5.05 o
   4   3   5       42.26       35.49      2.69 o
   5   3   5        8.74       10.62      2.54 o
   6   3   5       76.82       77.51      6.20 o
   7   3   5       28.55       29.73      4.86 o
   8   3   5        0.90        2.23      4.11 o
   9   3   5        5.02       10.17      5.06 o
 -12   4   5        1.87       13.94      8.88 o
 -11   4   5        3.08        0.82      6.15 o
 -10   4   5        3.29       -0.24      4.10 o
  -9   4   5       11.46       11.02      4.20 o
  -8   4   5       56.89       58.77      6.46 o
  -7   4   5       82.47       89.73      5.27 o
  -6   4   5       27.50       21.79      2.34 o
  -5   4   5       68.90       80.87      3.18 o
  -4   4   5      410.28      434.03     10.21 o
  -3   4   5      470.95      478.80     12.54 o
  -2   4   5     1629.34     1613.20     45.86 o
  -1   4   5       68.72       79.89      6.29 o
   0   4   5       35.55       31.83      2.28 o
   1   4   5      114.48      111.88      3.30 o
   2   4   5       83.35       80.05      3.14 o
   3   4   5       67.36       67.05      3.28 o
   4   4   5       79.76       78.30      5.44 o
   5   4   5       21.29       19.67      3.10 o
   6   4   5        7.63        0.44      3.32 o
   7   4   5       43.31       50.23      8.68 o
   8   4   5       57.51       69.57      7.12 o
   9   4   5        6.91       13.83      6.83 o
 -11   5   5        3.97        5.06      6.70 o
 -10   5   5       11.79       13.12      7.11 o
  -9   5   5        1.47        6.40      3.66 o
  -8   5   5       51.71       52.64      7.45 o
  -7   5   5       48.15       47.51      4.08 o
  -6   5   5        0.58       -1.56      1.56 o
  -5   5   5      211.47      223.84      6.47 o
  -4   5   5      716.75      729.44     15.68 o
  -3   5   5      455.02      473.60     10.69 o
  -2   5   5      919.79      927.04     22.46 o
  -1   5   5      106.34      107.79      3.55 o
   0   5   5       29.46       30.02      2.49 o
   1   5   5       11.22       14.26      1.78 o
   2   5   5      134.19      127.42      4.46 o
   3   5   5      501.13      510.47     11.85 o
   4   5   5      724.90      696.99     15.84 o
   5   5   5      211.21      205.21      9.48 o
   6   5   5       36.63       39.36      9.09 o
   7   5   5       30.84       30.18      5.19 o
   8   5   5        4.88        0.63      4.44 o
   9   5   5        0.85        1.80      4.69 o
 -11   6   5        1.45        3.42      7.38 o
 -10   6   5        4.83        4.92      6.97 o
  -9   6   5        2.47       -4.65      4.65 o
  -8   6   5        7.50        3.41      3.62 o
  -7   6   5       25.68       25.15      4.83 o
  -6   6   5       73.45       74.43      4.04 o
  -5   6   5      120.96      119.12      6.25 o
  -4   6   5       13.64       13.41      2.53 o
  -3   6   5      666.91      686.86     20.25 o
  -2   6   5      804.60      859.13     16.40 o
  -1   6   5       47.06       47.29      3.08 o
   0   6   5       40.93       37.04      2.43 o
   1   6   5       50.22       50.32      2.93 o
   2   6   5       59.46       61.13      3.34 o
   3   6   5      388.16      379.19      9.93 o
   4   6   5      246.67      227.46      8.42 o
   5   6   5        6.33       -2.78      2.99 o
   6   6   5      128.11      119.00      8.24 o
   7   6   5        4.82        0.38      3.94 o
   8   6   5       15.79       14.15      5.08 o
   9   6   5        6.64        3.84      5.21 o
 -11   7   5        1.37       -0.41      6.15 o
 -10   7   5        2.98       -3.28      5.74 o
  -9   7   5        0.38       -4.65      6.01 o
  -8   7   5       20.52       16.12      4.83 o
  -7   7   5        0.29       -2.89      3.76 o
  -6   7   5      180.63      168.65      7.80 o
  -5   7   5       38.89       38.94      3.86 o
  -4   7   5        2.63       -0.15      1.93 o
  -3   7   5      241.74      246.87      7.40 o
  -2   7   5      606.09      647.97     14.48 o
  -1   7   5       14.98       18.02      1.99 o
   0   7   5      229.46      242.36      6.12 o
   1   7   5      306.80      312.70      9.69 o
   2   7   5       44.71       45.44      5.78 o
   3   7   5       69.01       64.19      4.52 o
   4   7   5        4.61        4.26      3.64 o
   5   7   5       14.57       16.59      4.16 o
   6   7   5       40.04       53.07      6.22 o
   7   7   5       11.92        9.09      6.15 o
   8   7   5        5.16        2.40      7.11 o
   9   7   5        4.72        2.24      5.13 o
 -11   8   5        1.28        6.97      8.75 o
 -10   8   5        0.25        9.16      7.93 o
  -9   8   5        7.37        5.06      6.83 o
  -8   8   5        5.37       13.26      6.83 o
  -7   8   5        6.50        2.24      3.87 o
  -6   8   5      131.19      131.62     25.01 o
  -5   8   5      170.48      168.50      9.96 o
  -4   8   5       58.92       67.05      6.11 o
  -3   8   5       81.39       86.53      4.40 o
  -2   8   5      239.57      237.95      7.39 o
  -1   8   5       63.23       66.52      3.70 o
   0   8   5        1.92       -1.13      1.50 o
   1   8   5       33.65       38.48      4.85 o
   2   8   5        0.06        0.64      2.55 o
   3   8   5       44.71       43.53      5.18 o
   4   8   5        9.74       -0.41      3.58 o
   5   8   5       10.05        8.74      4.10 o
   6   8   5       30.69       37.93      9.57 o
   7   8   5        4.69        2.68      4.43 o
   8   8   5        6.72       14.19      5.65 o
 -10   9   5        2.60        6.15      7.79 o
  -9   9   5        0.87        0.68      7.24 o
  -8   9   5        0.04        6.97      6.97 o
  -7   9   5        1.57        0.41      5.47 o
  -6   9   5        6.02        3.28      5.33 o
  -5   9   5      242.94      259.45     13.05 o
  -4   9   5      540.71      512.31     20.55 o
  -3   9   5       77.43       87.10      5.42 o
  -2   9   5      131.40      132.94      5.59 o
  -1   9   5        2.64        5.58      2.20 o
   0   9   5        0.53       -0.51      2.09 o
   1   9   5       31.59       27.35      3.27 o
   2   9   5       50.55       48.71      9.77 o
   3   9   5      296.27      294.94     13.16 o
   4   9   5      288.55      259.43     12.52 o
   5   9   5       29.35       36.98      5.53 o
   6   9   5        0.11       -3.67      6.01 o
   7   9   5        8.38       12.35      5.25 o
   8   9   5        4.26       16.50     10.18 o
 -10  10   5        1.32       -7.52      8.06 o
  -9  10   5        0.80        0.00      7.65 o
  -8  10   5        5.87        0.14      6.01 o
  -7  10   5        0.98        2.46      5.88 o
  -6  10   5       10.07        3.42      6.56 o
  -5  10   5       25.71       32.39      9.57 o
  -4  10   5        5.61        4.24      6.01 o
  -3  10   5      200.34      173.48     22.62 o
  -2  10   5      113.67      106.71      6.52 o
  -1  10   5        7.61        8.95      2.61 o
   0  10   5        4.50        2.13      2.37 o
   1  10   5        7.32        8.21      4.07 o
   2  10   5       38.71       36.93      5.51 o
   3  10   5      123.25      138.20      9.19 o
   4  10   5        4.17       -2.10      4.30 o
   5  10   5        4.89        2.36      4.30 o
   6  10   5        4.99        3.65      4.93 o
   7  10   5        4.46        6.03      5.81 o
   8  10   5        2.79        6.71      9.22 o
  -9  11   5        1.96        8.34      8.61 o
  -8  11   5        0.38        3.96      6.70 o
  -7  11   5        2.74       -0.55      6.97 o
  -6  11   5       20.65       14.08      7.38 o
  -5  11   5       44.21       55.21     11.34 o
  -4  11   5        8.48       15.99      7.38 o
  -3  11   5      144.33      128.05     14.90 o
  -2  11   5      139.12      134.49      9.23 o
  -1  11   5        6.56        3.45      4.21 o
   0  11   5       17.65       14.10      9.70 o
   1  11   5       62.02       61.67     12.03 o
   2  11   5       25.32       23.31      8.54 o
   3  11   5       46.05       36.32      5.77 o
   4  11   5        9.70       13.27      4.93 o
   5  11   5       12.50        9.49      5.10 o
   6  11   5       11.31       10.22      5.22 o
   7  11   5        0.26        0.84      4.99 o
  -9  12   5        2.86       -1.23      8.61 o
  -8  12   5        0.38       14.76      8.75 o
  -7  12   5       13.96        7.24      8.75 o
  -6  12   5       11.80        4.92      8.06 o
  -5  12   5        8.57        6.01      7.11 o
  -4  12   5        0.74        1.23      6.01 o
  -3  12   5       24.06       21.79      5.50 o
  -2  12   5       19.71       21.28      5.94 o
  -1  12   5       35.01       33.41      5.75 o
   0  12   5        0.55       -0.35      5.88 o
   1  12   5        6.72        5.70      4.66 o
   2  12   5        7.76        9.80      4.73 o
   3  12   5        0.61       -3.86      3.86 o
   4  12   5        1.31        9.35      4.94 o
   5  12   5        5.92       13.39      5.25 o
   6  12   5       13.09       21.04      7.24 o
  -8  13   5        0.68       -2.46      8.06 o
  -7  13   5        4.25        4.24      8.75 o
  -6  13   5        0.90       -4.24      7.52 o
  -5  13   5        3.56        8.61      8.20 o
  -4  13   5       23.46       25.91     11.82 o
  -3  13   5       12.59       10.72      5.19 o
  -2  13   5        1.97        1.25      4.49 o
  -1  13   5        1.89        3.38      4.53 o
   0  13   5        0.82       -3.61      4.39 o
   1  13   5       35.22       31.01      6.03 o
   2  13   5       20.50        8.23      5.06 o
   3  13   5        8.21       10.98      5.28 o
   4  13   5       10.10       13.34      5.44 o
   5  13   5        7.63        7.22      5.38 o
   6  13   5        1.64        6.96     11.82 o
  -7  14   5        2.19       -7.38      7.38 o
  -6  14   5        1.13        7.93      9.29 o
  -5  14   5       14.59       15.70      6.52 o
  -4  14   5       12.41        7.12      5.69 o
  -3  14   5       49.62       56.86      7.84 o
  -2  14   5       17.04       17.54      6.26 o
  -1  14   5        4.21       -1.88      8.13 o
   0  14   5        0.12        5.56      4.99 o
   1  14   5       10.49        3.58      4.79 o
   2  14   5       27.70       33.15      6.50 o
   3  14   5        9.73        8.15     10.32 o
   4  14   5        5.25        8.79      5.41 o
   5  14   5        0.57        1.83      5.22 o
  -6  15   5        1.67        3.01      9.57 o
  -5  15   5        0.96        0.50      5.78 o
  -4  15   5        0.21        6.78      8.34 o
  -3  15   5       16.97       12.03      8.61 o
  -2  15   5       30.29       31.81      7.16 o
  -1  15   5        2.30       -0.49     11.00 o
   0  15   5        0.93       -4.86      4.86 o
   1  15   5       11.02       -1.44      4.78 o
   2  15   5        1.00       -0.71      5.00 o
   3  15   5        0.49        4.76      5.77 o
   4  15   5        0.39        1.71      6.63 o
  -5  16   5        0.46        1.09      8.88 o
  -4  16   5        0.39        7.72      7.31 o
  -3  16   5        3.23        7.73      6.82 o
  -2  16   5        5.31       -1.90     12.16 o
  -1  16   5        3.17       -0.63      6.70 o
   0  16   5        0.72        2.27      5.51 o
   1  16   5        2.92        0.16      5.48 o
   2  16   5        2.55        2.01     12.03 o
  -2  17   5        1.12       -3.56      6.08 o
  -1  17   5        0.70        3.95      6.73 o
  -4 -16   6        0.86       -5.04      5.04 o
  -3 -16   6        6.69       -0.99      5.23 o
  -2 -16   6        8.99        8.36      4.44 o
  -1 -16   6        6.98        1.87      4.19 o
   0 -16   6        0.11       -2.65      3.65 o
   1 -16   6        0.95        0.41      5.06 o
  -6 -15   6        6.69        1.86      4.40 o
  -5 -15   6        0.33        0.59      6.00 o
  -4 -15   6       13.95        6.75      4.61 o
  -3 -15   6        1.46       -4.24      8.89 o
  -2 -15   6       19.70       13.21      4.54 o
  -1 -15   6       22.27       24.29      4.80 o
   0 -15   6        0.11       -0.86      3.91 o
   1 -15   6        7.78       11.36      5.60 o
   2 -15   6        0.03       -1.61      4.30 o
   3 -15   6        0.14        3.83      5.60 o
  -7 -14   6        6.75        7.76      4.71 o
  -6 -14   6        5.26       -2.70      3.94 o
  -5 -14   6        2.13        4.66      4.12 o
  -4 -14   6        9.36        8.45      6.18 o
  -3 -14   6       56.20       35.93      5.23 o
  -2 -14   6       21.74       22.71      4.33 o
  -1 -14   6        7.30        5.89      3.58 o
   0 -14   6        5.94        0.84      3.16 o
   1 -14   6        7.09       10.32      3.69 o
   2 -14   6        0.25        2.22      4.39 o
   3 -14   6        0.64       -1.37      8.34 o
   4 -14   6        2.57       -1.66      3.53 o
  -8 -13   6        4.75        9.50      4.68 o
  -7 -13   6        1.92        4.40      4.34 o
  -6 -13   6       12.73       11.31      4.10 o
  -5 -13   6       10.84       11.53      7.85 o
  -4 -13   6        2.03        0.66      3.48 o
  -3 -13   6       78.39       72.32      6.77 o
  -2 -13   6       83.60       77.30      6.07 o
  -1 -13   6       11.39        3.53      3.92 o
   0 -13   6       12.09       13.03      3.72 o
   1 -13   6        2.24       -0.73      3.14 o
   2 -13   6        1.07        1.24      2.94 o
   3 -13   6        1.11        2.41      4.30 o
   4 -13   6        0.52       -2.43      3.20 o
   5 -13   6        0.40        3.71      8.40 o
  -9 -12   6        2.11        1.55      6.77 o
  -8 -12   6        9.04       15.78      5.17 o
  -7 -12   6       18.17       12.82      4.66 o
  -6 -12   6       56.76       60.45      6.20 o
  -5 -12   6       10.39        8.59      3.89 o
  -4 -12   6        2.97        3.43      4.44 o
  -3 -12   6        0.29       -1.70      2.72 o
  -2 -12   6       19.96       17.53      3.65 o
  -1 -12   6       35.84       27.14      4.04 o
   0 -12   6       12.23       13.43      3.34 o
   1 -12   6        2.42       -0.03      2.47 o
   2 -12   6        9.20        7.75      3.27 o
   3 -12   6        3.67       -2.60      2.80 o
   4 -12   6        4.96        7.58      3.59 o
   5 -12   6        2.91       12.51      4.82 o
   6 -12   6        1.83        9.29      6.15 o
  -9 -11   6        6.78        7.51      4.56 o
  -8 -11   6       19.78       27.82      8.30 o
  -7 -11   6       23.27       27.26      5.02 o
  -6 -11   6      148.07      119.36      7.67 o
  -5 -11   6       27.48       15.56      3.97 o
  -4 -11   6        4.55        2.24      2.95 o
  -3 -11   6        3.46        1.56      2.62 o
  -2 -11   6      130.95      120.81      8.37 o
  -1 -11   6       74.49       63.51      6.37 o
   0 -11   6        7.83       11.27      2.95 o
   1 -11   6       14.23       15.79      3.40 o
   2 -11   6       43.03       37.60      4.33 o
   3 -11   6       31.60       35.96      3.53 o
   4 -11   6       14.02        8.09      4.10 o
   5 -11   6       16.55       12.76      4.92 o
   6 -11   6        9.06       18.86      6.70 o
 -10 -10   6        0.48        4.66      4.26 o
  -9 -10   6        2.21        1.25      6.25 o
  -8 -10   6        6.86        5.65      3.87 o
  -7 -10   6        1.77        3.05      3.39 o
  -6 -10   6       11.42       13.24      5.93 o
  -5 -10   6       61.64       57.95      5.35 o
  -4 -10   6       32.99       34.86      4.16 o
  -3 -10   6      156.41      152.96      7.24 o
  -2 -10   6       84.95       79.95      4.93 o
  -1 -10   6       12.96       12.73      3.61 o
   0 -10   6       10.87       10.65      2.52 o
   1 -10   6       45.29       43.99      4.83 o
   2 -10   6       62.38       57.62      5.68 o
   3 -10   6      112.92      115.76      5.40 o
   4 -10   6       27.00       25.36      4.33 o
   5 -10   6        8.48        1.50      4.44 o
   6 -10   6        8.01        6.15      5.19 o
   7 -10   6        6.78       -1.23      5.19 o
 -10  -9   6        0.26       -1.53      3.09 o
  -9  -9   6        5.65        5.79      4.30 o
  -8  -9   6        0.99        3.91      3.41 o
  -7  -9   6       26.85       29.03      4.66 o
  -6  -9   6       43.88       39.45      4.81 o
  -5  -9   6       77.64       72.05      5.49 o
  -4  -9   6       40.15       32.08      3.87 o
  -3  -9   6      333.98      341.26      9.58 o
  -2  -9   6      143.27      145.90      5.44 o
  -1  -9   6       50.92       52.36      3.30 o
   0  -9   6       23.00       25.53      2.95 o
   1  -9   6       47.79       47.45      3.30 o
   2  -9   6        4.04        4.77      2.23 o
   3  -9   6       54.24       56.56      3.78 o
   4  -9   6       24.70       17.57      4.79 o
   5  -9   6        9.37       13.47      4.38 o
   6  -9   6       18.32       17.63      5.88 o
   7  -9   6        0.15        2.05      5.19 o
 -11  -8   6        0.05        4.92      6.29 o
 -10  -8   6        0.37       -0.42      4.04 o
  -9  -8   6        2.26        2.40      4.24 o
  -8  -8   6       15.64       12.40      4.47 o
  -7  -8   6        7.99        7.70      3.22 o
  -6  -8   6      158.40      164.25      8.09 o
  -5  -8   6      145.39      155.51      7.31 o
  -4  -8   6        9.92        9.39      2.33 o
  -3  -8   6       48.62       47.53      2.89 o
  -2  -8   6       32.09       35.84      2.49 o
  -1  -8   6      153.83      145.59      6.34 o
   0  -8   6       56.95       53.77      2.91 o
   1  -8   6        0.35        0.85      1.57 o
   2  -8   6      201.57      200.34      5.76 o
   3  -8   6      211.44      203.84     11.34 o
   4  -8   6       13.30       15.94      3.17 o
   5  -8   6        3.79        1.19      6.76 o
   6  -8   6        0.73       -3.55      3.55 o
   7  -8   6        0.99        2.46      5.33 o
   8  -8   6       17.06       18.45      7.24 o
 -11  -7   6        0.33       -2.73      5.74 o
 -10  -7   6        1.17        0.13      4.07 o
  -9  -7   6        3.60       -2.69      2.94 o
  -8  -7   6       17.11       19.17      4.66 o
  -7  -7   6        7.49        6.54      3.62 o
  -6  -7   6      654.83      615.05     18.44 o
  -5  -7   6      277.74      271.98      8.33 o
  -4  -7   6        3.16        2.09      1.59 o
  -3  -7   6      155.82      154.88      4.81 o
  -2  -7   6      251.63      263.04      6.53 o
  -1  -7   6      177.40      176.33      4.89 o
   0  -7   6       97.19       98.00      3.52 o
   1  -7   6       36.72       41.19      2.49 o
   2  -7   6      316.14      329.44      8.95 o
   3  -7   6      222.00      218.76      7.26 o
   4  -7   6       32.44       28.56      3.61 o
   5  -7   6       12.08       10.90      3.87 o
   6  -7   6        1.80        1.91      4.51 o
   7  -7   6        9.94       13.67      6.01 o
   8  -7   6        7.07        8.20      6.29 o
 -11  -6   6        0.33       -1.91      5.74 o
 -10  -6   6        0.29       -3.33      3.33 o
  -9  -6   6       11.73       11.57      3.56 o
  -8  -6   6        4.95        5.01      2.91 o
  -7  -6   6       60.11       61.71      5.98 o
  -6  -6   6        4.41        3.11      2.26 o
  -5  -6   6      148.09      148.49      5.64 o
  -4  -6   6       52.95       57.88      4.64 o
  -3  -6   6      252.85      278.35     10.10 o
  -2  -6   6      402.31      401.42      8.49 o
  -1  -6   6       31.09       27.13      1.75 o
   0  -6   6      155.46      147.54      4.09 o
   1  -6   6      441.14      425.61      9.10 o
   2  -6   6      311.16      315.00      8.42 o
   3  -6   6      226.31      219.40      6.98 o
   4  -6   6       41.57       39.71      3.31 o
   5  -6   6       16.71       16.89      3.62 o
   6  -6   6        1.46        2.46      4.37 o
   7  -6   6       10.84       16.95      6.29 o
   8  -6   6        0.16       -5.19      5.19 o
 -11  -5   6        1.97       -3.90      4.34 o
 -10  -5   6        3.19        0.08      3.76 o
  -9  -5   6       13.20       12.96      4.13 o
  -8  -5   6       29.92       30.45      4.09 o
  -7  -5   6      117.84      128.55      7.77 o
  -6  -5   6        8.74       10.07      2.14 o
  -5  -5   6      111.25      105.52      5.40 o
  -4  -5   6       47.74       48.65      2.60 o
  -3  -5   6      961.45     1007.17     18.52 o
  -2  -5   6      472.51      518.40     10.16 o
  -1  -5   6       92.96       93.55      4.71 o
   0  -5   6      254.08      249.98      8.31 o
   1  -5   6      284.36      301.14      6.57 o
   2  -5   6       64.46       78.17      3.46 o
   3  -5   6      132.65      130.67      4.96 o
   4  -5   6       16.62       13.00      2.74 o
   5  -5   6       34.32       36.14      3.49 o
   6  -5   6       87.45      104.08     10.39 o
   7  -5   6       16.08       20.80      4.77 o
   8  -5   6        1.86        0.00      5.60 o
   9  -5   6       25.52       27.74      9.43 o
 -12  -4   6        2.09       -3.14      6.42 o
 -11  -4   6        0.19       -1.91      5.33 o
 -10  -4   6        3.44       -1.71      3.48 o
  -9  -4   6       10.11        9.35      3.38 o
  -8  -4   6       24.55       25.21      4.43 o
  -7  -4   6        9.27        7.49      2.61 o
  -6  -4   6      241.27      247.78      6.44 o
  -5  -4   6        5.18        6.69      1.50 o
  -4  -4   6      100.71       97.20      3.58 o
  -3  -4   6       84.62       84.91      2.81 o
  -2  -4   6      122.29      122.98      4.03 o
  -1  -4   6      225.24      223.24      9.07 o
   0  -4   6      281.69      271.58      8.31 o
   1  -4   6       81.03       70.96      4.81 o
   2  -4   6     1105.46     1043.36     21.64 o
   3  -4   6      338.24      340.92      7.82 o
   4  -4   6      152.68      143.99      4.86 o
   5  -4   6       33.65       32.09      3.42 o
   6  -4   6        4.27        6.38      5.94 o
   7  -4   6       17.12       15.31      4.58 o
   8  -4   6       16.72       23.58      5.49 o
   9  -4   6       11.05       26.24      9.29 o
 -12  -3   6        5.89       18.04      8.34 o
 -11  -3   6        1.99       -3.28      5.19 o
 -10  -3   6        9.43       10.03      4.34 o
  -9  -3   6        3.53        0.95      5.12 o
  -8  -3   6       63.53       79.06      6.52 o
  -7  -3   6        5.48        0.27      1.84 o
  -6  -3   6      196.76      199.16      5.68 o
  -5  -3   6      180.92      180.44      6.14 o
  -4  -3   6      118.64      106.30      5.40 o
  -3  -3   6     1015.23     1107.42     21.32 o
  -2  -3   6      432.65      502.37     16.07 o
  -1  -3   6      326.81      309.57      8.74 o
   0  -3   6      232.07      221.59      6.94 o
   1  -3   6      484.93      528.31     11.50 o
   2  -3   6       23.78       25.21      1.75 o
   3  -3   6      472.74      460.74      9.61 o
   4  -3   6      262.36      252.39      5.91 o
   5  -3   6      101.27      102.44      4.83 o
   6  -3   6       74.44       82.14     18.31 o
   7  -3   6        4.27        3.80      4.44 o
   8  -3   6       10.96       11.62      4.54 o
   9  -3   6      134.41      170.28     16.54 o
 -12  -2   6        5.02        6.56      6.83 o
 -11  -2   6        1.22       -2.73      5.19 o
 -10  -2   6        0.31       -0.64      3.35 o
  -9  -2   6       12.07        5.30      3.67 o
  -8  -2   6        4.31        5.63      3.27 o
  -7  -2   6       73.57       73.55      3.87 o
  -6  -2   6       16.09       13.32      1.74 o
  -5  -2   6      136.60      129.44      4.99 o
  -4  -2   6       19.66       20.41      1.65 o
  -3  -2   6     1707.97     1862.51     35.30 o
  -2  -2   6      980.33      946.09     22.39 o
  -1  -2   6      272.57      258.60      8.95 o
   0  -2   6      483.73      486.72     10.23 o
   1  -2   6      629.96      641.85     13.20 o
   2  -2   6      106.55      107.46      2.96 o
   3  -2   6      158.31      158.30      4.05 o
   4  -2   6      203.22      198.37      5.84 o
   5  -2   6       76.34       79.87      3.98 o
   6  -2   6        0.51        1.08      2.72 o
   7  -2   6       44.46       48.36      5.69 o
   8  -2   6        3.81        6.25      4.18 o
   9  -2   6       89.55      117.53     15.03 o
 -12  -1   6       16.75       16.67      8.47 o
 -11  -1   6        2.66        1.78      6.01 o
 -10  -1   6        6.56       14.46      4.58 o
  -9  -1   6        7.07        5.28     10.11 o
  -8  -1   6       10.07        8.66      6.22 o
  -7  -1   6       65.50       65.31      3.75 o
  -6  -1   6       48.22       47.15      2.89 o
  -5  -1   6      176.12      169.64      5.12 o
  -4  -1   6      762.38      733.97     14.88 o
  -3  -1   6     1727.30     1805.38     33.94 o
  -2  -1   6      977.70     1140.85     30.13 o
  -1  -1   6      363.19      383.92     12.91 o
   0  -1   6      663.25      657.37     15.22 o
   1  -1   6      973.08     1028.18     16.40 o
   2  -1   6        5.65       10.70      2.97 o
   3  -1   6      343.40      318.09      6.57 o
   4  -1   6      170.62      174.52      5.04 o
   5  -1   6       52.31       60.00      6.25 o
   6  -1   6       75.35       92.26      7.79 o
   7  -1   6       21.72       24.60      4.81 o
   8  -1   6        3.28        7.12      4.51 o
   9  -1   6      102.53      144.42     16.67 o
 -12   0   6        5.17       12.30      8.20 o
 -11   0   6        0.33        4.24      5.88 o
 -10   0   6        4.62        7.18      3.74 o
  -9   0   6        0.02       -1.57      2.89 o
  -8   0   6       10.08        6.12      3.43 o
  -7   0   6       18.69       16.10      2.43 o
  -6   0   6      445.45      417.40     10.11 o
  -5   0   6      126.67      138.36      4.40 o
  -4   0   6      649.35      669.76     12.36 o
  -3   0   6      171.56      167.90      4.18 o
  -2   0   6      130.95      146.02      4.02 o
  -1   0   6      284.70      292.92     12.50 o
   0   0   6      773.04      737.47     21.56 o
   1   0   6      794.56      792.54     11.90 o
   2   0   6     1714.04     1596.01     25.53 o
   3   0   6       63.58       67.43      2.78 o
   4   0   6      195.34      185.88      5.27 o
   5   0   6       24.12       28.65      2.82 o
   6   0   6        1.51        4.70      3.31 o
   7   0   6        4.01       -0.67      3.27 o
   8   0   6        4.97        6.66     10.73 o
   9   0   6       10.03       15.27     10.11 o
 -12   1   6       16.69       18.72      8.47 o
 -11   1   6        2.70        2.19      5.74 o
 -10   1   6        6.50       11.15      4.36 o
  -9   1   6        7.52        8.35      3.71 o
  -8   1   6        9.73       13.11      3.96 o
  -7   1   6       66.78       66.42      4.60 o
  -6   1   6       45.67       48.72      2.92 o
  -5   1   6      176.65      185.08      5.21 o
  -4   1   6      769.30      732.40     17.22 o
  -3   1   6     1720.64     1806.54     34.06 o
  -2   1   6      973.43     1136.75     21.90 o
  -1   1   6      369.79      375.10      9.58 o
   0   1   6      659.00      648.30     15.58 o
   1   1   6      983.00     1054.72     18.87 o
   2   1   6        5.07        4.35      1.06 o
   3   1   6      347.31      329.45      7.26 o
   4   1   6      175.49      175.15      5.73 o
   5   1   6       52.36       59.14      4.95 o
   6   1   6       75.06       87.70      6.33 o
   7   1   6       21.51       24.56      7.65 o
   8   1   6        3.31        3.65      4.07 o
   9   1   6      102.64      147.70     10.79 o
 -12   2   6        5.04       21.05      8.88 o
 -11   2   6        1.24        4.78      6.01 o
 -10   2   6        0.30       -4.92      4.92 o
  -9   2   6       11.73        3.69      3.48 o
  -8   2   6        4.54        4.55      3.83 o
  -7   2   6       73.05       72.49      4.51 o
  -6   2   6       16.42       15.02      1.98 o
  -5   2   6      137.74      133.90      4.44 o
  -4   2   6       17.94       15.34      2.58 o
  -3   2   6     1711.84     1899.38     41.81 o
  -2   2   6      980.51      988.26     25.46 o
  -1   2   6      273.66      272.79     11.14 o
   0   2   6      487.00      487.94     10.95 o
   1   2   6      630.18      637.03     12.22 o
   2   2   6      106.92      106.61      3.30 o
   3   2   6      156.10      146.30      5.83 o
   4   2   6      204.82      194.15      6.84 o
   5   2   6       78.28       84.99      5.77 o
   6   2   6        0.45        0.34      3.02 o
   7   2   6       44.64       54.37      5.97 o
   8   2   6        3.77        0.93      4.03 o
   9   2   6       89.70      134.76     25.69 o
 -12   3   6        5.98        4.65      6.83 o
 -11   3   6        1.96       -4.10      5.88 o
 -10   3   6        9.58       18.86      7.38 o
  -9   3   6        3.55        1.89      3.35 o
  -8   3   6       64.33       61.22      6.40 o
  -7   3   6        5.35        3.09      2.16 o
  -6   3   6      199.53      200.54      6.59 o
  -5   3   6      179.91      181.73      5.93 o
  -4   3   6      115.91      104.62      3.78 o
  -3   3   6     1017.45     1080.21     31.33 o
  -2   3   6      437.72      501.79     12.48 o
  -1   3   6      317.42      324.35     20.29 o
   0   3   6      236.20      228.22      6.47 o
   1   3   6      479.45      528.43     13.14 o
   2   3   6       24.94       23.43      2.59 o
   3   3   6      472.63      450.87     12.04 o
   4   3   6      255.73      251.76      7.27 o
   5   3   6       98.47       90.97      6.49 o
   6   3   6       74.30       87.78      6.53 o
   7   3   6        4.72        6.88      4.00 o
   8   3   6       11.34       10.28      5.94 o
   9   3   6      134.05      169.74     11.49 o
 -12   4   6        2.06        0.14      6.97 o
 -11   4   6        0.16       -0.68      6.29 o
 -10   4   6        3.30        7.38      6.42 o
  -9   4   6        9.84        2.73      5.19 o
  -8   4   6       23.71       19.42      4.69 o
  -7   4   6        8.48        9.88      2.78 o
  -6   4   6      240.25      247.20     10.92 o
  -5   4   6        4.74        0.67      1.43 o
  -4   4   6       99.27      100.80      4.75 o
  -3   4   6       81.91       81.73      4.14 o
  -2   4   6      117.19      116.28      5.65 o
  -1   4   6      232.34      235.88     13.53 o
   0   4   6      275.32      277.96     11.74 o
   1   4   6       80.25       72.60      3.97 o
   2   4   6     1103.72     1048.58     24.12 o
   3   4   6      335.62      336.46      8.60 o
   4   4   6      154.98      149.54      5.72 o
   5   4   6       34.55       35.05      7.52 o
   6   4   6        4.44        4.98      3.64 o
   7   4   6       16.51        9.84      5.12 o
   8   4   6       16.33        2.81      5.33 o
   9   4   6       10.82       17.90     11.14 o
 -11   5   6        2.02       -5.33      5.33 o
 -10   5   6        3.16        2.46      6.29 o
  -9   5   6       13.67        9.98      6.56 o
  -8   5   6       30.98       29.02      5.21 o
  -7   5   6      118.87      115.81      7.43 o
  -6   5   6        8.80        6.98      2.45 o
  -5   5   6      109.03      107.53      6.84 o
  -4   5   6       51.39       66.08      4.02 o
  -3   5   6      958.69     1010.30     25.63 o
  -2   5   6      474.74      526.39     13.87 o
  -1   5   6       92.70       97.00      3.70 o
   0   5   6      256.36      258.66      7.95 o
   1   5   6      289.00      286.47      8.88 o
   2   5   6       64.46       72.66      3.81 o
   3   5   6      133.74      126.92      8.03 o
   4   5   6       16.80       18.27      3.66 o
   5   5   6       35.15       33.60      4.55 o
   6   5   6       86.96       99.28      7.37 o
   7   5   6       16.48       30.50      9.29 o
   8   5   6        2.14       -1.68      4.16 o
   9   5   6       25.71       45.04      9.84 o
 -11   6   6        0.34       -6.70      6.70 o
 -10   6   6        0.28       -4.10      5.60 o
  -9   6   6       11.48        4.65      6.56 o
  -8   6   6        5.08       -3.83      3.83 o
  -7   6   6       60.13       55.89      6.37 o
  -6   6   6        4.44        3.85      2.41 o
  -5   6   6      152.06      147.56      6.23 o
  -4   6   6       50.48       58.93      4.18 o
  -3   6   6      255.13      283.73     19.75 o
  -2   6   6      401.98      394.90      9.95 o
  -1   6   6       33.22       37.15      2.56 o
   0   6   6      155.05      149.39      6.03 o
   1   6   6      440.95      420.74     10.03 o
   2   6   6      310.84      317.23     10.69 o
   3   6   6      225.97      226.37      7.94 o
   4   6   6       44.47       35.66      4.72 o
   5   6   6       16.44        9.43      3.64 o
   6   6   6        1.39       -2.07      3.61 o
   7   6   6       10.95       13.43      4.79 o
   8   6   6        0.19        4.61      4.83 o
 -11   7   6        0.30        3.83      7.65 o
 -10   7   6        1.23       -5.60      5.60 o
  -9   7   6        3.59        5.19      5.47 o
  -8   7   6       17.10       13.80      7.11 o
  -7   7   6        7.51        8.61      6.01 o
  -6   7   6      655.78      658.96     17.93 o
  -5   7   6      275.95      265.92     12.29 o
  -4   7   6        3.70        2.91      2.82 o
  -3   7   6      155.90      153.00      7.77 o
  -2   7   6      252.59      274.37      7.93 o
  -1   7   6      172.84      170.27      8.19 o
   0   7   6       99.45      102.83      5.32 o
   1   7   6       35.69       36.70      2.96 o
   2   7   6      316.26      318.63      9.23 o
   3   7   6      221.91      219.34      9.97 o
   4   7   6       29.52       24.23      4.35 o
   5   7   6       11.63       11.38      6.01 o
   6   7   6        1.84        1.09      3.64 o
   7   7   6        9.94        9.35      4.67 o
   8   7   6        7.13        6.89      5.19 o
 -11   8   6        0.04        8.47      7.93 o
 -10   8   6        0.31       -3.14      7.11 o
  -9   8   6        2.28       -0.14      6.15 o
  -8   8   6       15.57       11.89      7.79 o
  -7   8   6        7.44       11.62      6.97 o
  -6   8   6      158.40      149.51     15.31 o
  -5   8   6      143.85      131.38      8.93 o
  -4   8   6        9.44       12.92      3.84 o
  -3   8   6       48.92       38.56      7.99 o
  -2   8   6       29.72       33.81      3.63 o
  -1   8   6      158.19      148.11      6.45 o
   0   8   6       55.04       52.48      3.58 o
   1   8   6        0.41       -0.99      2.26 o
   2   8   6      201.33      180.47      9.22 o
   3   8   6      208.86      207.71     10.20 o
   4   8   6       13.18        7.57      4.85 o
   5   8   6        4.23       10.21      6.42 o
   6   8   6        0.75        4.33      4.19 o
   7   8   6        0.97        5.45      4.70 o
   8   8   6       16.95       27.26      8.34 o
 -10   9   6        0.25       -0.41      8.34 o
  -9   9   6        5.77       -3.14      6.15 o
  -8   9   6        0.90        3.55      6.56 o
  -7   9   6       27.21       47.15     10.39 o
  -6   9   6       43.78       31.16      8.88 o
  -5   9   6       78.30       63.00     10.80 o
  -4   9   6       40.39       31.84      8.34 o
  -3   9   6      332.78      317.19     21.73 o
  -2   9   6      145.18      136.97      7.00 o
  -1   9   6       49.91       42.49      5.02 o
   0   9   6       23.41       18.68      3.49 o
   1   9   6       48.91       38.61      5.25 o
   2   9   6        4.09       -2.30      3.54 o
   3   9   6       55.69       47.30      5.71 o
   4   9   6       25.68       21.14      4.93 o
   5   9   6        9.35       10.87      4.56 o
   6   9   6       18.27       15.08      5.38 o
   7   9   6        0.09       -4.50      4.50 o
 -10  10   6        0.46       -1.91      7.38 o
  -9  10   6        2.26       12.44      8.47 o
  -8  10   6        7.26        0.68      6.97 o
  -7  10   6        1.86       -6.01      6.01 o
  -6  10   6       11.55       13.39      7.65 o
  -5  10   6       62.24       51.66     10.66 o
  -4  10   6       32.17       36.22      9.43 o
  -3  10   6      157.06      140.21     15.31 o
  -2  10   6       85.21       91.88      9.50 o
  -1  10   6       13.14        5.20      4.67 o
   0  10   6       10.92        8.82      4.14 o
   1  10   6       44.87       41.62      9.70 o
   2  10   6       62.39       61.85      8.81 o
   3  10   6      112.61      112.22      8.21 o
   4  10   6       27.27       22.39      5.06 o
   5  10   6        8.24        9.40      8.20 o
   6  10   6        7.97        7.90      5.10 o
   7  10   6        6.93        3.92      5.03 o
  -9  11   6        6.70       11.34      8.61 o
  -8  11   6       19.64       11.89      8.61 o
  -7  11   6       23.24       27.06      9.84 o
  -6  11   6      148.36      130.65     15.85 o
  -5  11   6       26.76        6.83      7.52 o
  -4  11   6        5.03        4.92      6.42 o
  -3  11   6        3.52        4.65      6.56 o
  -2  11   6      130.68      136.52     15.17 o
  -1  11   6       73.68       56.26      6.56 o
   0  11   6        8.24       11.50      4.35 o
   1  11   6       14.35        3.71      4.04 o
   2  11   6       42.96       35.07      5.93 o
   3  11   6       31.35       41.21     14.21 o
   4  11   6       13.46       -3.16      6.63 o
   5  11   6       16.89        4.48      4.76 o
   6  11   6        9.11        9.91      6.56 o
  -8  12   6        8.96       10.11      8.20 o
  -7  12   6       18.24       36.49     11.21 o
  -6  12   6       56.83       41.54     11.21 o
  -5  12   6       10.36        1.50      7.11 o
  -4  12   6        2.80       -0.27      6.97 o
  -3  12   6        0.28       -0.55      6.56 o
  -2  12   6       19.48       15.76      5.10 o
  -1  12   6       36.82       24.52      5.53 o
   0  12   6       11.71        9.78      4.79 o
   1  12   6        2.29       -1.84      4.32 o
   2  12   6        9.13       14.24      5.02 o
   3  12   6        3.51        7.83      4.79 o
   4  12   6        5.07        4.22      4.62 o
   5  12   6        2.72        5.59      5.20 o
   6  12   6        1.85        2.69      6.97 o
  -8  13   6        4.68        1.64      8.34 o
  -7  13   6        1.92       -6.97      7.65 o
  -6  13   6       12.67       13.94      9.43 o
  -5  13   6       11.05       11.34      8.47 o
  -4  13   6        2.06       -0.96      6.97 o
  -3  13   6       78.26       79.25     13.12 o
  -2  13   6       84.09       71.03      7.90 o
  -1  13   6       11.07       12.07      5.12 o
   0  13   6       12.32       13.71      5.04 o
   1  13   6        2.29       -1.05      4.40 o
   2  13   6        1.11        3.18      4.61 o
   3  13   6        1.18        1.18      4.86 o
   4  13   6        0.59       -4.43      4.43 o
   5  13   6        0.46        4.19      5.81 o
  -7  14   6        6.75        6.42      8.75 o
  -6  14   6        5.32       -0.27      8.75 o
  -5  14   6        2.11       -3.01      8.06 o
  -4  14   6        9.16        4.26      5.89 o
  -3  14   6       56.27       41.75      9.22 o
  -2  14   6       21.90       22.92      6.97 o
  -1  14   6        7.16       10.28      5.23 o
   0  14   6        5.95        5.63      5.18 o
   1  14   6        7.01       12.17      5.00 o
   2  14   6        0.26        1.70      4.67 o
   3  14   6        0.67        6.87      5.18 o
   4  14   6        2.55       -0.75      5.22 o
  -6  15   6        6.71        7.24      9.29 o
  -5  15   6        0.32        3.79      6.61 o
  -4  15   6       14.12        7.21      6.42 o
  -3  15   6        1.46       -1.97      5.35 o
  -2  15   6       19.58       23.95      6.59 o
  -1  15   6       22.30       14.12      5.95 o
   0  15   6        0.10        4.97      5.70 o
   1  15   6        7.83        1.67      5.55 o
   2  15   6        0.02       14.18      6.00 o
   3  15   6        0.15        0.38      5.61 o
  -4  16   6        0.82       -2.40      6.36 o
  -3  16   6        6.71        6.14      6.37 o
  -2  16   6        8.96        4.44      6.04 o
  -1  16   6        7.05       13.24      6.37 o
   0  16   6        0.11       -1.78      5.78 o
   1  16   6        0.91       -5.01      5.77 o
  -2 -16   7        1.75        1.91      5.33 o
  -1 -16   7        2.46       -3.42      4.92 o
  -5 -15   7       11.01       -4.45      7.72 o
  -4 -15   7        2.92        3.62      5.18 o
  -3 -15   7        7.82       10.44      5.00 o
  -2 -15   7        7.42        3.10      4.65 o
  -1 -15   7        1.80        2.70      4.59 o
   0 -15   7        2.44       -4.06      4.24 o
   1 -15   7        0.65       -1.82      7.58 o
   2 -15   7        1.32       -5.06      5.06 o
  -6 -14   7        4.84       -2.96      4.95 o
  -5 -14   7        5.64        9.86      6.90 o
  -4 -14   7       18.19        7.94      5.06 o
  -3 -14   7        4.43       -3.03      3.28 o
  -2 -14   7        2.25       -0.75      3.23 o
  -1 -14   7        2.69        0.10      6.49 o
   0 -14   7        1.42       -0.63      4.71 o
   1 -14   7        0.67       -1.24      3.92 o
   2 -14   7        3.23       -1.01      4.01 o
   3 -14   7        0.06       -1.72      3.55 o
  -7 -13   7       25.29       39.37      7.41 o
  -6 -13   7        4.54       -0.29      4.00 o
  -5 -13   7        1.80        1.10      3.68 o
  -4 -13   7        2.00        5.12      3.88 o
  -3 -13   7        1.97       -2.98      2.98 o
  -2 -13   7       10.22        5.11      3.24 o
  -1 -13   7       37.85       31.59      4.79 o
   0 -13   7        9.17        8.18      3.92 o
   1 -13   7        1.36        0.95      6.56 o
   2 -13   7       26.38       24.80      5.26 o
   3 -13   7        2.07        4.61      3.06 o
   4 -13   7        0.43        1.26      7.24 o
  -8 -12   7       51.82       58.83      8.65 o
  -7 -12   7       82.68       86.83      7.38 o
  -6 -12   7      175.84      172.04     11.76 o
  -5 -12   7        0.14        0.85      3.29 o
  -4 -12   7        2.96       -1.30      3.04 o
  -3 -12   7        1.69        3.36      2.92 o
  -2 -12   7        7.74        7.39      3.05 o
  -1 -12   7       14.44       11.98      4.42 o
   0 -12   7       11.86        9.21      3.18 o
   1 -12   7       12.41       10.49      3.85 o
   2 -12   7       18.17        7.56      5.33 o
   3 -12   7        3.44       -2.55      2.72 o
   4 -12   7       24.86       29.30      9.70 o
   5 -12   7        5.57        3.87      4.36 o
  -9 -11   7       26.97       28.62      6.85 o
  -8 -11   7       99.85      103.98     13.59 o
  -7 -11   7       54.78       64.94      9.61 o
  -6 -11   7       60.20       55.63      5.91 o
  -5 -11   7       11.40       10.91      3.48 o
  -4 -11   7        5.07        2.11      2.87 o
  -3 -11   7        2.59        1.21      2.61 o
  -2 -11   7       42.42       38.68      4.11 o
  -1 -11   7        7.29        3.48      2.85 o
   0 -11   7        0.30       -0.33      2.31 o
   1 -11   7       16.02       16.22      3.49 o
   2 -11   7       25.52       23.80      3.23 o
   3 -11   7       13.41       21.56      4.41 o
   4 -11   7       25.80       18.19      4.91 o
   5 -11   7        1.27       -1.49      4.03 o
   6 -11   7        0.73        2.05      5.06 o
  -9 -10   7        8.16        2.32      5.21 o
  -8 -10   7        5.45        4.85      4.36 o
  -7 -10   7       45.74       50.79      8.69 o
  -6 -10   7        6.90        2.39      3.15 o
  -5 -10   7        0.54       -0.41      3.51 o
  -4 -10   7        3.36        0.59      2.43 o
  -3 -10   7        4.05        4.07      2.52 o
  -2 -10   7        2.11        2.40      2.00 o
  -1 -10   7        3.38        3.50      1.96 o
   0 -10   7        9.05        8.90      2.41 o
   1 -10   7        4.15        0.75      2.74 o
   2 -10   7        5.11        4.01      2.05 o
   3 -10   7       43.04       44.25     12.30 o
   4 -10   7        0.16        0.47      3.56 o
   5 -10   7       19.14       18.18      4.89 o
   6 -10   7        0.49       -0.14      4.65 o
 -10  -9   7        0.17       -4.74      6.29 o
  -9  -9   7        3.85       10.32      5.05 o
  -8  -9   7       77.99       80.96      6.80 o
  -7  -9   7      180.19      205.33     13.19 o
  -6  -9   7        8.06        5.93      3.45 o
  -5  -9   7        2.46        0.77      4.23 o
  -4  -9   7        0.87       -2.04      3.06 o
  -3  -9   7        5.21        8.95      2.07 o
  -2  -9   7       16.48       16.95      2.25 o
  -1  -9   7      289.80      266.28      9.65 o
   0  -9   7       50.57       47.39      3.19 o
   1  -9   7       32.66       31.13      2.85 o
   2  -9   7       87.89       89.26      4.52 o
   3  -9   7       10.12       13.18      3.74 o
   4  -9   7        3.21       -1.99      6.01 o
   5  -9   7       15.20       18.04      4.74 o
   6  -9   7        9.87       -0.82      4.92 o
   7  -9   7        5.26        6.29      6.15 o
 -10  -8   7        3.98        2.87      5.33 o
  -9  -8   7       17.88       17.61      4.12 o
  -8  -8   7      172.93      173.82     18.13 o
  -7  -8   7      588.64      588.32     18.40 o
  -6  -8   7      171.93      171.00     14.13 o
  -5  -8   7       27.40       30.79      4.37 o
  -4  -8   7        1.23       -0.20      1.78 o
  -3  -8   7        4.99        7.60      2.06 o
  -2  -8   7       31.31       37.29      2.38 o
  -1  -8   7       51.49       49.77      4.03 o
   0  -8   7        3.23        2.88      1.53 o
   1  -8   7      220.25      220.85      6.60 o
   2  -8   7       92.28      100.71      4.64 o
   3  -8   7       88.70       78.86      5.01 o
   4  -8   7       85.22       88.12      6.87 o
   5  -8   7       72.20       68.77      7.79 o
   6  -8   7       24.91       20.23      5.88 o
   7  -8   7        8.40       10.66      6.29 o
 -11  -7   7        3.20        5.33      6.83 o
 -10  -7   7        3.67       -0.41      5.60 o
  -9  -7   7        8.96        6.08      3.52 o
  -8  -7   7      232.41      253.49     15.44 o
  -7  -7   7      257.55      293.64     11.40 o
  -6  -7   7      199.59      186.93      8.41 o
  -5  -7   7        6.42        5.55      2.14 o
  -4  -7   7       86.26       88.84      3.66 o
  -3  -7   7       13.74       13.58      1.72 o
  -2  -7   7      102.46      109.63      3.52 o
  -1  -7   7       24.37       24.80      2.15 o
   0  -7   7        4.36        2.66      1.39 o
   1  -7   7      236.42      235.00      7.05 o
   2  -7   7      299.35      295.82      8.73 o
   3  -7   7       82.44       76.80      5.54 o
   4  -7   7      105.54       99.13      7.01 o
   5  -7   7       18.31       24.84      5.74 o
   6  -7   7        8.26        8.61      5.19 o
   7  -7   7        4.79       -4.10      4.78 o
   8  -7   7        0.09        5.33      6.42 o
 -11  -6   7       19.47       23.92      7.79 o
 -10  -6   7       18.10       27.47      7.65 o
  -9  -6   7        4.74        5.85      3.19 o
  -8  -6   7       40.33       42.77      8.92 o
  -7  -6   7       73.28       81.03      6.75 o
  -6  -6   7       56.16       48.99      9.36 o
  -5  -6   7       10.88       14.92      2.07 o
  -4  -6   7       15.32       14.13      1.80 o
  -3  -6   7        8.23        8.26      1.47 o
  -2  -6   7        8.46       10.09      1.15 o
  -1  -6   7       77.29       75.83      4.68 o
   0  -6   7       26.95       25.44      3.30 o
   1  -6   7       99.47       97.67      5.60 o
   2  -6   7      122.93      129.40      4.60 o
   3  -6   7       13.87       11.37      2.25 o
   4  -6   7       14.44        7.12      4.37 o
   5  -6   7       18.81       24.84      4.78 o
   6  -6   7        2.60       -3.69      4.24 o
   7  -6   7       26.88       34.58      7.79 o
   8  -6   7        8.51       12.85      7.65 o
 -11  -5   7        5.95       -1.23      5.47 o
 -10  -5   7        1.80       -3.96      4.51 o
  -9  -5   7        0.04        1.08      3.31 o
  -8  -5   7      178.94      180.15      8.10 o
  -7  -5   7      360.74      366.37     14.81 o
  -6  -5   7      104.37      104.04      5.49 o
  -5  -5   7       26.05       25.95      2.02 o
  -4  -5   7       23.32       21.88      1.93 o
  -3  -5   7        8.08        8.89      1.09 o
  -2  -5   7       11.49        7.12      2.70 o
  -1  -5   7     1162.84     1110.55     26.64 o
   0  -5   7      494.10      505.38     13.92 o
   1  -5   7       13.42       12.36      2.94 o
   2  -5   7       17.22       15.53      1.81 o
   3  -5   7       22.41       23.88      3.89 o
   4  -5   7       55.56       45.13      3.91 o
   5  -5   7       32.87       40.22      4.63 o
   6  -5   7       12.19        4.09      4.10 o
   7  -5   7       13.94       10.46      6.76 o
   8  -5   7       54.75       63.96     10.93 o
 -11  -4   7        3.48       -1.09      5.60 o
 -10  -4   7        2.66       10.93      5.88 o
  -9  -4   7       39.38       38.76      5.56 o
  -8  -4   7      411.85      402.21     13.19 o
  -7  -4   7     1620.98     1651.15     39.37 o
  -6  -4   7       28.43       33.91      2.88 o
  -5  -4   7       20.53       19.20      2.03 o
  -4  -4   7      113.58      117.80      3.72 o
  -3  -4   7        1.00       -0.58      0.83 o
  -2  -4   7       33.52       33.88      2.84 o
  -1  -4   7      207.60      193.74     10.52 o
   0  -4   7      213.24      201.95      7.04 o
   1  -4   7      295.13      288.65      9.13 o
   2  -4   7       37.65       34.71      2.11 o
   3  -4   7        1.35        2.24      1.41 o
   4  -4   7        1.54        0.85      1.94 o
   5  -4   7      306.30      293.03     11.73 o
   6  -4   7       34.26       35.95      5.11 o
   7  -4   7       21.95       20.84      4.88 o
   8  -4   7        9.22        8.91      4.93 o
 -12  -3   7        0.57        7.52      7.38 o
 -11  -3   7        8.54        3.28      6.01 o
 -10  -3   7       10.40        5.06      5.06 o
  -9  -3   7        0.39       -0.37      3.09 o
  -8  -3   7      331.60      338.07     14.25 o
  -7  -3   7      625.85      598.94     17.01 o
  -6  -3   7       34.29       31.89      2.81 o
  -5  -3   7      169.64      180.13      5.30 o
  -4  -3   7      111.60      110.51      3.55 o
  -3  -3   7        5.64        6.77      1.61 o
  -2  -3   7       65.47       80.39      3.76 o
  -1  -3   7      573.00      570.16     14.49 o
   0  -3   7      180.75      178.75      6.13 o
   1  -3   7      409.60      402.02      9.47 o
   2  -3   7      118.96      108.60      3.51 o
   3  -3   7      104.30      101.69      4.24 o
   4  -3   7        4.96        5.11      1.70 o
   5  -3   7       35.61       31.66      4.20 o
   6  -3   7       21.43       22.90      4.25 o
   7  -3   7       23.96       32.37      5.36 o
   8  -3   7        9.24       11.44      7.04 o
 -12  -2   7        3.34        9.43      7.65 o
 -11  -2   7       33.89       27.20      8.75 o
 -10  -2   7       16.41       13.67      6.29 o
  -9  -2   7        9.90       12.21      3.91 o
  -8  -2   7        6.57       -0.81      3.57 o
  -7  -2   7      122.79      137.47      6.36 o
  -6  -2   7       30.92       26.51      3.55 o
  -5  -2   7       20.39       22.62      1.99 o
  -4  -2   7       44.09       46.33      2.20 o
  -3  -2   7       12.78       13.73      1.07 o
  -2  -2   7        7.71        6.63      1.39 o
  -1  -2   7      122.05      113.09      4.05 o
   0  -2   7      471.36      429.81      9.38 o
   1  -2   7      180.05      183.28      4.99 o
   2  -2   7       82.67       70.09      2.59 o
   3  -2   7       43.52       46.20      2.31 o
   4  -2   7       23.64       21.03      3.53 o
   5  -2   7        5.98        6.70      3.04 o
   6  -2   7       24.33       38.80      4.90 o
   7  -2   7      118.14      129.22      8.48 o
   8  -2   7       35.41       56.69      6.93 o
 -12  -1   7        1.86        8.75      6.70 o
 -11  -1   7        7.06        5.06      6.15 o
 -10  -1   7        2.37        8.88      5.74 o
  -9  -1   7       15.31       12.96      4.44 o
  -8  -1   7      319.52      289.33     12.90 o
  -7  -1   7      405.88      407.58     20.37 o
  -6  -1   7       39.27       31.52      2.89 o
  -5  -1   7       44.53       47.98      2.46 o
  -4  -1   7       87.47       85.56      3.19 o
  -3  -1   7        2.16        1.37      0.76 o
  -2  -1   7        1.29        1.61      2.13 o
  -1  -1   7     1212.65     1181.95     33.76 o
   0  -1   7     1076.37     1088.39     20.81 o
   1  -1   7       12.23       15.66      1.46 o
   2  -1   7       32.71       31.28      1.66 o
   3  -1   7       95.70       94.18      4.79 o
   4  -1   7        7.57        5.98      1.85 o
   5  -1   7       50.28       44.42      4.55 o
   6  -1   7        1.72       -1.21      5.81 o
   7  -1   7       28.36       21.86      5.11 o
   8  -1   7       56.04       51.36     11.34 o
   9  -1   7        1.56        3.14      8.06 o
 -12   0   7        0.60        0.55      6.01 o
 -11   0   7        2.79       -1.09      5.47 o
 -10   0   7        1.63        4.10      5.33 o
  -9   0   7        6.51       -1.09      4.24 o
  -8   0   7      357.85      353.77     16.54 o
  -7   0   7     1881.97     1861.24     42.53 o
  -6   0   7       32.67       27.01      2.38 o
  -5   0   7      285.22      303.61      8.62 o
  -4   0   7      733.58      753.12     13.67 o
  -3   0   7        3.20        6.03      1.16 o
  -2   0   7        0.31        0.68      1.23 o
  -1   0   7       53.39       48.65      6.15 o
   0   0   7       74.10       77.49      7.52 o
   1   0   7       42.91       40.08      1.38 o
   2   0   7      114.75      115.03      3.13 o
   3   0   7      291.00      289.66      6.65 o
   4   0   7       85.81       97.22      4.67 o
   5   0   7      415.98      353.41     13.11 o
   6   0   7        5.42        4.09      3.13 o
   7   0   7        4.15        2.14      3.74 o
   8   0   7        0.82        2.13      4.59 o
   9   0   7        0.77        7.31      5.30 o
 -12   1   7        1.87       13.53      7.79 o
 -11   1   7        6.85       21.32      7.65 o
 -10   1   7        2.42        0.68      5.06 o
  -9   1   7       15.32        9.29      5.88 o
  -8   1   7      320.73      282.18     15.72 o
  -7   1   7      402.86      415.03     12.27 o
  -6   1   7       40.89       38.77      2.68 o
  -5   1   7       44.04       44.47      2.87 o
  -4   1   7       85.81       89.54      3.14 o
  -3   1   7        2.89        2.45      0.83 o
  -2   1   7        1.09        0.66      1.21 o
  -1   1   7     1213.63     1155.63     26.68 o
   0   1   7     1072.77     1079.20     25.00 o
   1   1   7       11.53       13.43      1.73 o
   2   1   7       30.25       27.80      1.62 o
   3   1   7       95.53       91.33      3.40 o
   4   1   7        8.03        4.89      2.09 o
   5   1   7       47.21       42.25      4.62 o
   6   1   7        2.36        5.40      3.42 o
   7   1   7       28.50       28.78      4.95 o
   8   1   7       55.72       68.31     10.04 o
   9   1   7        1.89        0.24      4.96 o
 -12   2   7        3.30       10.93      7.65 o
 -11   2   7       34.05       41.41      9.84 o
 -10   2   7       16.34       19.95      7.24 o
  -9   2   7        9.85       11.34      6.15 o
  -8   2   7        7.25        0.87      3.50 o
  -7   2   7      120.50      123.95      6.24 o
  -6   2   7       29.50       25.59      2.39 o
  -5   2   7       20.13       21.04      1.99 o
  -4   2   7       44.46       47.61      2.68 o
  -3   2   7       10.86       17.85      3.34 o
  -2   2   7        5.71        9.10      3.96 o
  -1   2   7      122.05      112.77      4.28 o
   0   2   7      471.69      442.25     11.31 o
   1   2   7      171.59      171.76      5.31 o
   2   2   7       79.20       71.45      2.69 o
   3   2   7       43.34       41.86      2.58 o
   4   2   7       23.41       20.88      2.79 o
   5   2   7        6.88        1.16      2.89 o
   6   2   7       23.31       28.60      4.52 o
   7   2   7      118.11      128.26      8.67 o
   8   2   7       35.42       43.21      6.63 o
   9   2   7        1.19       -4.92      5.60 o
 -12   3   7        0.60       -3.83      6.01 o
 -11   3   7        8.65       16.95      7.93 o
 -10   3   7       10.37       22.14      7.79 o
  -9   3   7        0.43        4.24      5.47 o
  -8   3   7      329.48      318.97     21.18 o
  -7   3   7      631.68      632.29     19.99 o
  -6   3   7       33.80       34.52      3.20 o
  -5   3   7      170.23      180.69      6.61 o
  -4   3   7      111.10      109.95      5.20 o
  -3   3   7        7.21        8.28      2.69 o
  -2   3   7       69.59       78.87      6.56 o
  -1   3   7      569.49      586.41     17.81 o
   0   3   7      182.33      181.60      5.47 o
   1   3   7      423.71      418.84     12.00 o
   2   3   7      125.29      107.78      3.87 o
   3   3   7      104.63       97.49      3.92 o
   4   3   7        4.82        4.62      2.73 o
   5   3   7       38.31       42.10      4.67 o
   6   3   7       21.77       22.86      4.30 o
   7   3   7       23.73       36.17      9.09 o
   8   3   7        9.33        8.50     11.55 o
 -11   4   7        3.50        2.60      6.15 o
 -10   4   7        2.60       -0.14      5.74 o
  -9   4   7       39.28       33.62      8.75 o
  -8   4   7      414.93      379.10     24.05 o
  -7   4   7     1616.43     1654.12     39.19 o
  -6   4   7       28.77       29.81      3.48 o
  -5   4   7       20.84       22.60      2.63 o
  -4   4   7      112.60      124.28      6.62 o
  -3   4   7        0.80       -0.08      1.00 o
  -2   4   7       31.76       29.52      4.51 o
  -1   4   7      210.61      197.93      8.19 o
   0   4   7      212.81      214.43     24.94 o
   1   4   7      285.43      277.10     11.89 o
   2   4   7       36.03       29.89      3.17 o
   3   4   7        2.26        0.44      2.26 o
   4   4   7        1.93        2.44      2.75 o
   5   4   7      303.98      283.41     11.92 o
   6   4   7       35.49       40.32      5.10 o
   7   4   7       22.21       24.70      5.22 o
   8   4   7        9.16       12.09      5.19 o
 -11   5   7        5.77        5.88      6.97 o
 -10   5   7        1.90        3.83      5.88 o
  -9   5   7        0.02       -4.37      4.37 o
  -8   5   7      178.73      168.78     15.99 o
  -7   5   7      359.35      379.65     14.71 o
  -6   5   7      107.00       96.65      5.22 o
  -5   5   7       26.48       23.52      2.45 o
  -4   5   7       23.82       23.47      2.81 o
  -3   5   7        8.25        9.42      2.87 o
  -2   5   7       13.28       12.41      5.26 o
  -1   5   7     1160.47     1081.53     47.42 o
   0   5   7      492.72      492.12     25.28 o
   2   5   7       17.58       13.12      2.08 o
   3   5   7       23.27       18.59      3.35 o
   4   5   7       56.39       50.34      4.90 o
   5   5   7       32.23       37.13      5.67 o
   6   5   7       11.52        7.24      3.99 o
   7   5   7       13.78       12.38      4.71 o
   8   5   7       54.45       76.62     13.26 o
 -11   6   7       19.72       24.05      9.98 o
 -10   6   7       17.96       15.58      8.20 o
  -9   6   7        4.72       -5.06      5.06 o
  -8   6   7       40.97       49.47     10.66 o
  -7   6   7       71.86       67.78     10.80 o
  -6   6   7       53.34       48.09     11.75 o
  -5   6   7       10.34       16.43      4.65 o
  -4   6   7       14.59       13.26      2.70 o
  -3   6   7        7.56        7.92      2.34 o
  -2   6   7        7.12        4.59      1.87 o
  -1   6   7       77.34       82.33      5.24 o
   0   6   7       27.30       28.14      4.04 o
   1   6   7       98.03       99.89      4.93 o
   2   6   7      119.22      128.43      7.29 o
   3   6   7       12.34       11.96      3.56 o
   4   6   7       13.55       10.72      3.61 o
   5   6   7       19.08       19.23      7.58 o
   6   6   7        2.23        1.15      3.71 o
   7   6   7       26.83       33.65      6.01 o
   8   6   7        8.51       12.97      6.76 o
 -11   7   7        3.23        7.79      8.06 o
 -10   7   7        3.70        8.75      8.20 o
  -9   7   7        8.96        5.33      7.52 o
  -8   7   7      230.94      238.47     19.82 o
  -7   7   7      261.22      255.15     20.23 o
  -6   7   7      199.57      202.54      9.97 o
  -5   7   7        6.42        3.69      4.92 o
  -4   7   7       85.67       75.23      6.37 o
  -3   7   7       14.14       11.97      2.37 o
  -2   7   7      104.51      105.80      4.69 o
  -1   7   7       24.22       16.46      2.61 o
   0   7   7        4.10        4.64      3.09 o
   1   7   7      240.46      220.38      8.52 o
   2   7   7      301.63      287.93     19.00 o
   3   7   7       82.54       76.76      8.13 o
   4   7   7      105.70      103.70      7.25 o
   5   7   7       19.15       25.12      4.85 o
   6   7   7        8.57        9.90      4.52 o
   7   7   7        4.76        4.40      4.66 o
   8   7   7        0.09        7.99      5.48 o
 -10   8   7        4.04        4.92      7.52 o
  -9   8   7       17.75       14.62      8.75 o
  -8   8   7      175.43      203.62     17.77 o
  -7   8   7      584.95      613.06     33.89 o
  -6   8   7      172.59      189.18     10.01 o
  -5   8   7       27.49       26.65      7.79 o
  -4   8   7        1.51       -3.55      3.55 o
  -3   8   7        5.51        5.27      3.41 o
  -2   8   7       30.13       36.56      4.65 o
  -1   8   7       52.30       45.47      8.34 o
   0   8   7        3.63       -3.07      3.07 o
   1   8   7      215.48      207.66     16.74 o
   2   8   7       92.48       90.01      6.60 o
   3   8   7       90.26       90.31      6.90 o
   4   8   7       85.94       78.49      6.85 o
   5   8   7       71.31       78.42      9.09 o
   6   8   7       25.53       24.58     10.80 o
   7   8   7        8.53        8.93      5.28 o
 -10   9   7        0.20       -2.87      7.11 o
  -9   9   7        3.92       -6.01      6.01 o
  -8   9   7       77.32       63.55     12.98 o
  -7   9   7      180.67      176.43     18.04 o
  -6   9   7        8.36        8.75      6.15 o
  -5   9   7        2.45       -4.37      4.37 o
  -4   9   7        0.96        2.19      5.60 o
  -3   9   7        4.83        2.94      6.63 o
  -2   9   7       17.09       10.60      6.76 o
  -1   9   7      288.86      270.18     19.68 o
   0   9   7       49.59       44.88      5.28 o
   1   9   7       34.49       29.76      4.95 o
   2   9   7       87.01       86.33      6.74 o
   3   9   7        9.61       12.30      4.13 o
   4   9   7        3.31        5.98      3.81 o
   5   9   7       15.06       15.42      4.72 o
   6   9   7        9.48       16.67      5.18 o
   7   9   7        5.12        3.57      5.23 o
  -9  10   7        8.25       11.07      8.88 o
  -8  10   7        5.47       -5.74      5.88 o
  -7  10   7       45.68       54.66     11.75 o
  -6  10   7        6.34        4.92      7.11 o
  -5  10   7        0.35        0.41      5.19 o
  -4  10   7        3.03       15.03      6.70 o
  -3  10   7        4.08        4.24      6.42 o
  -2  10   7        2.02       -0.96      5.88 o
  -1  10   7        3.06        6.66      3.93 o
   0  10   7        9.27        2.04      3.75 o
   1  10   7        4.34        1.75      3.77 o
   2  10   7        4.97        4.61      4.04 o
   3  10   7       42.98       38.45      5.71 o
   4  10   7        0.05       -0.89      3.60 o
   5  10   7       19.40       16.03      5.19 o
   6  10   7        0.47       -2.20      4.45 o
  -9  11   7       26.85       27.20     10.80 o
  -8  11   7       99.62       76.26     14.62 o
  -7  11   7       55.56       61.09     12.71 o
  -6  11   7       60.03       79.13     13.39 o
  -5  11   7       11.47        4.24      6.97 o
  -4  11   7        5.08        8.61      7.24 o
  -3  11   7        2.72        1.37      6.29 o
  -2  11   7       42.78       50.29     10.80 o
  -1  11   7        7.67       13.29      4.79 o
   0  11   7        0.23        1.85      4.07 o
   1  11   7       15.65       16.23      4.72 o
   2  11   7       25.51       36.93      5.84 o
   3  11   7       13.51        8.28      6.83 o
   4  11   7       25.92       19.39      5.47 o
   5  11   7        1.21        5.66      4.86 o
   6  11   7        0.72        3.20      5.06 o
  -8  12   7       52.56       42.09     12.30 o
  -7  12   7       81.89       70.65     14.62 o
  -6  12   7      176.05      168.91     19.00 o
  -5  12   7        0.14       -5.88      5.88 o
  -4  12   7        2.88        2.05      6.97 o
  -3  12   7        1.80       -4.78      4.78 o
  -2  12   7        7.31        8.51      4.92 o
  -1  12   7       14.57        7.11      4.64 o
   0  12   7       11.91       14.09      4.89 o
   1  12   7       12.30       15.25      4.86 o
   2  12   7       18.33       17.03      5.23 o
   3  12   7        3.49        7.37      4.89 o
   4  12   7       24.88       20.12     20.43 o
   5  12   7        5.50        5.43      5.21 o
  -7  13   7       25.53       14.08     10.52 o
  -6  13   7        4.50        5.19      8.20 o
  -5  13   7        1.76       -3.83      6.70 o
  -4  13   7        2.19        8.75      8.47 o
  -3  13   7        1.81        6.66      4.98 o
  -2  13   7       10.36       13.81      5.38 o
  -1  13   7       37.70       30.61      6.43 o
   0  13   7        9.00        1.64      7.24 o
   1  13   7        1.47        0.50      7.31 o
   2  13   7       26.23       22.54      5.63 o
   3  13   7        2.05       -0.28      4.89 o
   4  13   7        0.44       -1.99      5.16 o
  -6  14   7        4.80        3.14      8.61 o
  -5  14   7        5.64       -7.52      8.06 o
  -4  14   7       18.03       12.90      6.34 o
  -3  14   7        4.53        2.48      5.53 o
  -2  14   7        2.29        0.58      5.17 o
  -1  14   7        2.62        6.13      5.42 o
   0  14   7        1.47        2.32      5.12 o
   1  14   7        0.71        3.80      4.96 o
   2  14   7        3.25        4.24      5.05 o
   3  14   7        0.06        4.16      5.35 o
  -5  15   7       11.02       11.29      6.83 o
  -4  15   7        2.91        4.16      6.16 o
  -3  15   7        7.85        1.31      5.82 o
  -2  15   7        7.40        3.32      5.91 o
  -1  15   7        1.89       -4.62      5.37 o
   0  15   7        2.41       -3.28      5.22 o
   1  15   7        0.61        4.71      5.50 o
   2  15   7        1.31        2.39      5.35 o
  -2  16   7        1.69       -2.89      6.17 o
  -1  16   7        2.47        5.70      6.13 o
  -4 -15   8        1.78        0.96      5.33 o
  -3 -15   8        0.54        3.19     12.71 o
  -2 -15   8        0.54        2.31      4.54 o
  -1 -15   8        2.29        1.91      4.65 o
   0 -15   8        0.13        0.82      4.65 o
  -6 -14   8       26.46       39.90      8.20 o
  -5 -14   8       11.72        2.48      4.84 o
  -4 -14   8        2.62       -5.12      5.12 o
  -3 -14   8        2.28        0.67      7.24 o
  -2 -14   8        7.85        5.98      4.30 o
  -1 -14   8        0.54        3.84      4.07 o
   0 -14   8        1.81       -4.98      9.02 o
   1 -14   8        2.45       -3.98      4.01 o
   2 -14   8        1.58       -2.94      2.94 o
  -7 -13   8       78.16       98.43      9.97 o
  -6 -13   8       16.31        9.02      7.31 o
  -5 -13   8        8.95        7.73      4.88 o
  -4 -13   8        0.14        1.54      3.96 o
  -3 -13   8        2.73        4.51      3.94 o
  -2 -13   8        3.99        4.26      3.81 o
  -1 -13   8        2.21        7.67      4.44 o
   0 -13   8       25.21       31.05      4.92 o
   1 -13   8        0.14       -2.06      3.80 o
   2 -13   8        1.83       -2.07      2.76 o
   3 -13   8        1.90       -3.40      3.89 o
  -8 -12   8        1.16        4.43      5.83 o
  -7 -12   8       36.95       34.56      7.10 o
  -6 -12   8        3.78        1.79      5.08 o
  -5 -12   8        1.96       -1.91      7.45 o
  -4 -12   8       17.98       17.23     10.86 o
  -3 -12   8        7.91        0.95      3.49 o
  -2 -12   8        3.75        2.98      4.71 o
  -1 -12   8       45.28       48.93      7.31 o
   0 -12   8        9.19        7.61      6.01 o
   1 -12   8       29.75       38.25      5.13 o
   2 -12   8       24.11       26.41      9.63 o
   3 -12   8        3.18        1.81      3.91 o
   4 -12   8       38.22       29.83      8.27 o
  -9 -11   8        2.23        1.91      5.88 o
  -8 -11   8        4.30        1.45      8.13 o
  -7 -11   8      207.63      218.69     28.15 o
  -6 -11   8       11.68       15.80      6.49 o
  -5 -11   8        3.14        2.59      4.20 o
  -4 -11   8        0.90        0.40      3.40 o
  -3 -11   8        1.45        4.11      3.18 o
  -2 -11   8       13.47        8.81      4.10 o
  -1 -11   8       21.06       22.93      4.78 o
   0 -11   8        8.75        8.79      3.23 o
   1 -11   8      175.61      191.06      7.18 o
   2 -11   8        8.58        5.49      8.75 o
   3 -11   8        9.21       14.78      4.15 o
   4 -11   8        6.65        5.57      4.13 o
   5 -11   8        2.10        1.78      4.28 o
  -9 -10   8        2.10        0.19     11.27 o
  -8 -10   8        4.47        4.16      5.04 o
  -7 -10   8      190.93      215.20     12.62 o
  -6 -10   8       55.75       51.99      6.76 o
  -5 -10   8        9.48       10.51      3.35 o
  -4 -10   8       39.73       40.99      4.16 o
  -3 -10   8        1.14        0.17      2.23 o
  -2 -10   8       47.69       48.22      3.15 o
  -1 -10   8        7.12        6.03      2.12 o
   0 -10   8        1.14        3.24      5.34 o
   1 -10   8       41.70       36.25      3.24 o
   2 -10   8       22.13       26.73      3.95 o
   3 -10   8       22.91       16.36      4.00 o
   4 -10   8        2.63        1.19      3.49 o
   5 -10   8        2.09        4.48      4.30 o
   6 -10   8       13.57       15.85      6.29 o
 -10  -9   8        1.57        5.83      4.89 o
  -9  -9   8       10.96        5.42      4.71 o
  -8  -9   8      146.01      131.62     11.00 o
  -7  -9   8      111.16      114.53     31.16 o
  -6  -9   8       51.79       52.40      5.09 o
  -5  -9   8       24.28       27.95      3.86 o
  -4  -9   8        0.35       -2.07      2.68 o
  -3  -9   8       28.70       27.18      2.53 o
  -2  -9   8        4.14        4.22      1.68 o
  -1  -9   8       12.60       14.63      1.78 o
   0  -9   8       17.49       20.58      2.05 o
   1  -9   8       27.27       27.48      2.60 o
   2  -9   8        0.03       -0.90      2.02 o
   3  -9   8       24.01       20.49      3.81 o
   4  -9   8       15.72       21.37      6.56 o
   5  -9   8        3.85       -3.43      3.58 o
   6  -9   8        0.62        7.93      5.88 o
 -10  -8   8       10.90        7.38      6.01 o
  -9  -8   8        0.33        1.49      4.19 o
  -8  -8   8        0.53       -1.00      7.65 o
  -7  -8   8       77.91       89.95     21.52 o
  -6  -8   8       58.33       71.47     11.05 o
  -5  -8   8       14.04       18.24      3.22 o
  -4  -8   8       33.81       40.59      3.47 o
  -3  -8   8      124.84      119.21      4.64 o
  -2  -8   8        5.65        4.94      1.31 o
  -1  -8   8      173.47      165.88      9.71 o
   0  -8   8       10.77        6.38      3.53 o
   1  -8   8      144.99      140.62     16.26 o
   2  -8   8       76.02       71.82      3.91 o
   3  -8   8       21.47       20.84      3.72 o
   4  -8   8       96.41       98.01      7.15 o
   5  -8   8      101.58       90.54     10.86 o
   6  -8   8        4.24        3.01      5.19 o
 -10  -7   8       15.78       14.49      6.42 o
  -9  -7   8        0.62        0.41      4.65 o
  -8  -7   8       57.81       45.64      7.65 o
  -7  -7   8      184.21      208.44      9.25 o
  -6  -7   8      169.70      173.05      8.42 o
  -5  -7   8        3.75        4.81      1.90 o
  -4  -7   8        4.48        5.60      1.71 o
  -3  -7   8        3.38        2.70      1.58 o
  -2  -7   8       91.91       90.94      5.50 o
  -1  -7   8       45.76       55.08      4.44 o
   0  -7   8       18.59       21.25      3.56 o
   1  -7   8       33.57       34.85      4.26 o
   2  -7   8       31.58       28.62      2.85 o
   3  -7   8       23.43       26.53      4.57 o
   4  -7   8       74.51       75.51      6.05 o
   5  -7   8       55.70       46.77      6.08 o
   6  -7   8        7.44       12.98      5.88 o
   7  -7   8        1.08        0.55      5.74 o
 -11  -6   8        2.53       10.11      6.97 o
 -10  -6   8        3.58       -0.68      5.06 o
  -9  -6   8        3.58        7.65      5.19 o
  -8  -6   8       66.41       69.97      8.88 o
  -7  -6   8      288.37      299.99     12.73 o
  -6  -6   8      133.23      120.70      9.61 o
  -5  -6   8       19.80       23.88      1.96 o
  -4  -6   8       72.63       77.27      4.56 o
  -3  -6   8        2.64        4.42      2.05 o
  -2  -6   8       61.14       66.15      5.96 o
  -1  -6   8       21.30       16.39      3.05 o
   0  -6   8       14.50       17.82      3.56 o
   1  -6   8      308.12      312.46     16.22 o
   2  -6   8      236.26      260.07     20.09 o
   3  -6   8       27.24       33.52      3.58 o
   4  -6   8        6.47        8.72      3.46 o
   5  -6   8       12.12       14.62      4.45 o
   6  -6   8       31.82       23.78      6.70 o
   7  -6   8       22.18       32.53      7.93 o
 -11  -5   8        1.25       13.12      6.29 o
 -10  -5   8        1.05        4.51      5.60 o
  -9  -5   8        3.39        6.15      5.33 o
  -8  -5   8      334.09      374.45     21.05 o
  -7  -5   8      293.67      296.66     16.95 o
  -6  -5   8      111.84      105.68      5.22 o
  -5  -5   8      126.26      130.98      4.53 o
  -4  -5   8        5.90       14.04      2.65 o
  -3  -5   8       57.12       59.55      4.04 o
  -2  -5   8       12.04        8.44      2.35 o
  -1  -5   8      100.95      102.59      5.24 o
   0  -5   8       23.00       26.06      3.18 o
   1  -5   8       18.83       20.52      3.17 o
   2  -5   8       61.42       66.28     10.80 o
   3  -5   8        5.54        7.95      2.08 o
   4  -5   8       40.17       31.90      4.75 o
   5  -5   8        9.37       10.66      4.78 o
   6  -5   8        1.20        3.01      4.92 o
   7  -5   8       29.21       44.41      8.61 o
 -11  -4   8        3.32       15.44      6.83 o
 -10  -4   8       15.59       14.90      6.42 o
  -9  -4   8        7.84        9.43      5.60 o
  -8  -4   8       43.91       36.08      6.83 o
  -7  -4   8      168.59      185.53      7.77 o
  -6  -4   8      252.21      258.66      7.27 o
  -5  -4   8       50.67       53.75      3.76 o
  -4  -4   8       84.47       83.66      4.01 o
  -3  -4   8      798.64      792.69     20.08 o
  -2  -4   8       43.23       40.27      5.42 o
  -1  -4   8      366.20      361.18     10.61 o
   0  -4   8      262.29      253.97     12.26 o
   1  -4   8       96.84       99.35      5.70 o
   2  -4   8       26.48       32.13      6.01 o
   3  -4   8       66.06       74.44      3.50 o
   4  -4   8      251.50      223.58      7.01 o
   5  -4   8      304.50      264.51     11.35 o
   6  -4   8        1.86        9.07      4.51 o
   7  -4   8       65.16       81.64      7.48 o
   8  -4   8        9.61       12.27      5.41 o
 -11  -3   8        7.64       12.85      6.83 o
 -10  -3   8        6.24       -2.73      4.78 o
  -9  -3   8        6.15       11.21      5.60 o
  -8  -3   8      258.83      252.55     16.26 o
  -7  -3   8      203.24      197.40      9.87 o
  -6  -3   8      574.89      593.19     15.11 o
  -5  -3   8       10.58       10.44      1.61 o
  -4  -3   8        3.70        4.70      1.20 o
  -3  -3   8        8.43        5.51      1.83 o
  -2  -3   8      188.30      187.33      6.34 o
  -1  -3   8      144.55      141.50      5.37 o
   0  -3   8      131.01      131.02      7.13 o
   1  -3   8       45.71       44.28      3.00 o
   2  -3   8      138.32      140.48      8.73 o
   3  -3   8       77.86       86.73      4.69 o
   4  -3   8      100.04      101.50      4.51 o
   5  -3   8       64.98       73.16      5.89 o
   6  -3   8       23.43       18.50      4.42 o
   7  -3   8        8.37       12.84      7.04 o
   8  -3   8        3.68       -1.54      4.58 o
 -11  -2   8        1.71       -3.55      5.19 o
 -10  -2   8        4.27       11.34      6.01 o
  -9  -2   8       19.45       28.70      7.11 o
  -8  -2   8       36.97       47.83      7.52 o
  -7  -2   8      426.04      423.60     12.46 o
  -6  -2   8      678.69      708.61     13.61 o
  -5  -2   8        2.93        3.07      1.31 o
  -4  -2   8        9.74        8.01      1.21 o
  -3  -2   8        7.19        8.21      2.61 o
  -2  -2   8       81.85       74.73      3.39 o
  -1  -2   8        2.63        3.50      2.47 o
   0  -2   8      153.04      139.00      4.12 o
   1  -2   8      543.52      526.57     11.63 o
   2  -2   8       55.31       62.89      6.58 o
   3  -2   8      113.87      118.66      3.86 o
   4  -2   8        8.70       10.20      2.55 o
   5  -2   8        7.65       10.98      3.44 o
   6  -2   8       13.01        9.91      4.78 o
   7  -2   8        6.60        7.04      4.40 o
   8  -2   8        6.62       11.46      5.39 o
 -12  -1   8        0.37        0.68      6.56 o
 -11  -1   8        2.47        6.56      5.88 o
 -10  -1   8        2.14        9.02      5.74 o
  -9  -1   8       55.81       73.66      9.57 o
  -8  -1   8      464.21      488.70     25.01 o
  -7  -1   8      536.16      552.71     15.11 o
  -6  -1   8      326.51      323.57      8.29 o
  -5  -1   8       38.23       37.97      2.08 o
  -4  -1   8       20.81       23.07      1.61 o
  -3  -1   8       31.37       34.05      2.66 o
  -2  -1   8      115.06      105.02      3.69 o
  -1  -1   8       57.66       51.10      2.38 o
   0  -1   8       24.89       23.29      1.42 o
   1  -1   8        5.76        7.17      1.81 o
   2  -1   8      213.63      202.99      5.17 o
   3  -1   8      166.26      160.80      4.72 o
   4  -1   8      111.83       96.75      4.92 o
   5  -1   8       34.25       36.51      6.15 o
   6  -1   8       10.96       10.92      3.95 o
   7  -1   8       32.36       30.86      5.53 o
   8  -1   8       31.93       45.22      6.80 o
 -12   0   8        8.16       -1.37      6.70 o
 -11   0   8        0.26        1.09      5.60 o
 -10   0   8        8.49        6.97      5.74 o
  -9   0   8       28.32       30.20      7.38 o
  -8   0   8        3.02       -0.27      4.78 o
  -7   0   8      207.99      229.80      8.29 o
  -6   0   8      227.52      240.87      6.82 o
  -5   0   8       28.59       24.57      1.97 o
  -4   0   8      236.94      234.51      5.13 o
  -3   0   8     1514.88     1529.29     28.74 o
  -2   0   8       18.51       20.09      5.33 o
  -1   0   8       28.60       27.33      5.33 o
   0   0   8        0.38       -2.46      3.28 o
   1   0   8        5.43        6.07      1.32 o
   2   0   8       38.90       34.35      1.79 o
   3   0   8      184.87      179.09      5.42 o
   4   0   8      501.64      414.64     10.47 o
   5   0   8      504.77      426.96     15.27 o
   6   0   8       23.35       26.52      4.60 o
   7   0   8      115.98      137.95      9.18 o
   8   0   8       16.45       14.70      5.47 o
 -12   1   8        0.36        5.74      7.24 o
 -11   1   8        2.47        8.34      6.29 o
 -10   1   8        2.03       -3.69      3.69 o
  -9   1   8       56.66       54.80      9.16 o
  -8   1   8      465.45      447.56     25.15 o
  -7   1   8      537.24      545.00     18.19 o
  -6   1   8      324.64      315.92      9.51 o
  -5   1   8       39.76       38.39      2.30 o
  -4   1   8       21.11       24.21      1.78 o
  -3   1   8       31.97       36.26      2.10 o
  -2   1   8      118.07      109.98      4.15 o
  -1   1   8       61.68       63.00      6.70 o
   0   1   8       23.16       20.10      1.62 o
   1   1   8        4.73        5.08      1.49 o
   2   1   8      215.08      201.29      5.07 o
   3   1   8      166.42      161.57      5.40 o
   4   1   8      117.48      109.50     12.78 o
   5   1   8       32.34       37.83      4.63 o
   6   1   8       10.91        6.30      4.03 o
   7   1   8       32.23       29.82      5.58 o
   8   1   8       31.16       42.08      6.57 o
 -11   2   8        1.70       -3.14      5.47 o
 -10   2   8        4.11        8.75      6.15 o
  -9   2   8       19.00       16.67      6.56 o
  -8   2   8       36.81       43.59      8.34 o
  -7   2   8      425.85      428.81     15.28 o
  -6   2   8      680.03      681.50     30.55 o
  -5   2   8        2.25        1.73      1.72 o
  -4   2   8       10.28       10.65      1.39 o
  -3   2   8        7.63        9.60      1.97 o
  -2   2   8       80.29       80.53      7.79 o
  -1   2   8        1.70        2.29      1.39 o
   0   2   8      157.06      132.36      4.85 o
   1   2   8      544.06      540.83     12.27 o
   2   2   8       54.48       53.19      3.23 o
   3   2   8      113.91      107.99      4.86 o
   4   2   8        8.06        9.14      3.21 o
   5   2   8        7.88        4.16      3.26 o
   6   2   8       12.70        5.76      4.71 o
   7   2   8        6.70        7.09      4.49 o
   8   2   8        7.10        1.59      4.70 o
 -11   3   8        7.58       12.71      7.38 o
 -10   3   8        6.57        9.29      6.56 o
  -9   3   8        5.88        4.37      5.47 o
  -8   3   8      258.02      266.90     18.45 o
  -7   3   8      203.37      207.12     13.05 o
  -6   3   8      573.62      587.86     15.57 o
  -5   3   8       10.02       11.68      1.95 o
  -4   3   8        3.02        4.76      2.18 o
  -3   3   8        8.01        7.15      2.27 o
  -2   3   8      186.24      187.82      7.56 o
  -1   3   8      142.27      145.29      6.86 o
   0   3   8      128.00      122.86      4.88 o
   1   3   8       45.55       45.62      5.40 o
   2   3   8      137.60      120.32      4.70 o
   3   3   8       79.06       80.37      4.29 o
   4   3   8       94.11       86.78      5.99 o
   5   3   8       67.14       78.23      6.24 o
   6   3   8       23.65       24.20      4.65 o
   7   3   8        8.32        5.18      4.40 o
   8   3   8        3.80        3.13      4.63 o
 -11   4   8        3.39       -4.37      6.42 o
 -10   4   8       15.41       13.12      7.11 o
  -9   4   8        7.86        2.46      6.01 o
  -8   4   8       43.35       48.10      9.57 o
  -7   4   8      166.49      187.68      9.19 o
  -6   4   8      255.28      249.22     10.37 o
  -5   4   8       50.65       51.69      2.97 o
  -4   4   8       85.71       92.28      5.55 o
  -3   4   8      797.83      808.36     24.42 o
  -2   4   8       43.35       43.53      5.74 o
  -1   4   8      372.50      357.94     10.28 o
   0   4   8      262.58      273.70     13.19 o
   1   4   8       96.75       97.38      6.10 o
   2   4   8       25.87       28.44      2.65 o
   3   4   8       63.83       65.66      4.80 o
   4   4   8      254.66      214.61      9.71 o
   5   4   8      303.00      281.56     11.92 o
   6   4   8        1.96        4.66      3.94 o
   7   4   8       65.52       69.58     10.73 o
   8   4   8        9.55       12.86      5.58 o
 -11   5   8        1.23        6.01      7.38 o
 -10   5   8        1.04       -0.14      6.29 o
  -9   5   8        3.58       11.21      6.56 o
  -8   5   8      334.98      380.87     24.19 o
  -7   5   8      295.71      312.46     12.67 o
  -6   5   8      109.63      105.21      6.46 o
  -5   5   8      126.40      112.92      6.46 o
  -4   5   8        5.52       13.80      2.39 o
  -3   5   8       57.42       65.73      8.20 o
  -2   5   8       12.99        9.39      2.92 o
  -1   5   8       98.91      101.43      6.26 o
   0   5   8       23.50       23.01      3.68 o
   1   5   8       19.11       17.40      3.66 o
   2   5   8       65.02       72.67      4.99 o
   3   5   8        6.28        3.96      2.92 o
   4   5   8       40.44       27.83      5.19 o
   5   5   8        9.29       14.74      5.33 o
   6   5   8        1.21        2.70      3.86 o
   7   5   8       28.93       44.17      6.63 o
 -11   6   8        2.51        3.14      7.11 o
 -10   6   8        3.59       -4.37      6.15 o
  -9   6   8        3.37        1.09      5.33 o
  -8   6   8       65.85       71.47     11.75 o
  -7   6   8      287.99      287.53     20.50 o
  -6   6   8      133.90      140.36      7.80 o
  -5   6   8       19.90       27.74      6.70 o
  -4   6   8       73.41       75.10      5.97 o
  -3   6   8        3.21        7.99      3.14 o
  -2   6   8       59.41       49.62     10.18 o
  -1   6   8       22.42       23.55      3.12 o
   0   6   8       15.89       15.17      6.29 o
   1   6   8      308.47      295.47     10.89 o
   2   6   8      233.19      241.59      9.93 o
   3   6   8       28.65       20.35      3.83 o
   4   6   8        6.98        3.08      3.31 o
   5   6   8       12.17       15.41      9.29 o
   6   6   8       31.60       37.47      9.84 o
   7   6   8       22.42       18.06     13.05 o
 -10   7   8       15.86       13.12      8.06 o
  -9   7   8        0.53       -0.55      6.42 o
  -8   7   8       57.58       53.98     11.07 o
  -7   7   8      184.32      190.78     17.08 o
  -6   7   8      168.97      158.35      9.70 o
  -5   7   8        4.05        0.96      4.37 o
  -4   7   8        4.28        7.65      5.06 o
  -3   7   8        3.07        3.87      3.02 o
  -2   7   8       91.78       89.26      6.46 o
  -1   7   8       45.25       42.84      4.04 o
   0   7   8       17.72       17.77      6.56 o
   1   7   8       33.55       36.92      4.13 o
   2   7   8       32.29       34.94      4.37 o
   3   7   8       23.62       24.97      4.22 o
   4   7   8       71.91       71.69      6.10 o
   5   7   8       56.60       60.45      6.34 o
   6   7   8        7.54       14.23      7.04 o
   7   7   8        1.10       14.40      5.94 o
 -10   8   8       10.90       -0.82      7.38 o
  -9   8   8        0.34       -1.23      6.15 o
  -8   8   8        0.56        0.96      6.15 o
  -7   8   8       76.79       83.64     12.57 o
  -6   8   8       60.10       63.37     15.03 o
  -5   8   8       13.12        9.16      5.88 o
  -4   8   8       34.38       19.68      7.38 o
  -3   8   8      124.61      136.08     15.31 o
  -2   8   8        5.85        2.60      5.74 o
  -1   8   8      174.98      173.83     15.58 o
   0   8   8       10.27        9.77      9.09 o
   1   8   8      144.72      136.81      7.70 o
   2   8   8       76.54       77.22      7.04 o
   3   8   8       20.18       26.07      6.97 o
   4   8   8       97.93       95.46      7.32 o
   5   8   8      100.78      104.90      7.96 o
   6   8   8        4.25        6.10      4.55 o
 -10   9   8        1.57        6.42      7.65 o
  -9   9   8       10.92        9.43      8.06 o
  -8   9   8      146.07      142.26     16.67 o
  -7   9   8      112.34      103.45     14.08 o
  -6   9   8       50.25       43.87      9.98 o
  -5   9   8       24.56       37.31      9.02 o
  -4   9   8        0.37       -3.28      4.65 o
  -3   9   8       28.78       22.55      7.52 o
  -2   9   8        4.22       10.25      6.70 o
  -1   9   8       12.32       15.58      7.11 o
   0   9   8       17.86       15.92      4.29 o
   1   9   8       27.36       27.51     13.32 o
   2   9   8        0.01       -2.47      3.46 o
   3   9   8       24.45       19.11      4.99 o
   4   9   8       15.40       18.28     10.39 o
   5   9   8        4.11       13.29      4.84 o
   6   9   8        0.62        8.19      4.97 o
  -9  10   8        2.18       -1.64      7.52 o
  -8  10   8        4.28        3.55      7.79 o
  -7  10   8      190.76      161.81     18.04 o
  -6  10   8       56.11       67.78     12.03 o
  -5  10   8        9.44        1.64      6.56 o
  -4  10   8       39.83       44.82     10.11 o
  -3  10   8        1.36        1.64      5.88 o
  -2  10   8       47.21       54.94     11.07 o
  -1  10   8        7.01        7.15      7.38 o
   0  10   8        1.20       -1.82      7.45 o
   1  10   8       41.68       35.90      5.42 o
   2  10   8       21.57       12.24      4.53 o
   3  10   8       23.63       22.66      4.98 o
   4  10   8        2.64        2.57      4.24 o
   5  10   8        2.07        1.01      4.46 o
   6  10   8       13.54       14.42      5.80 o
  -9  11   8        2.13       -0.82      8.34 o
  -8  11   8        4.32       11.21      8.34 o
  -7  11   8      207.51      209.50     20.36 o
  -6  11   8       11.69       11.34      7.52 o
  -5  11   8        3.29       -5.47      5.47 o
  -4  11   8        0.86       -0.68      6.56 o
  -3  11   8        1.29       -1.91      6.29 o
  -2  11   8       13.60       14.08      8.06 o
  -1  11   8       20.79       20.78      5.13 o
   0  11   8        8.99       11.49      4.79 o
   1  11   8      175.80      178.86     10.57 o
   2  11   8        9.05        8.86      8.27 o
   3  11   8        8.93       11.21      4.92 o
   4  11   8        6.23        6.18      4.53 o
   5  11   8        2.26        7.47      5.12 o
  -8  12   8        1.14       -6.70      7.24 o
  -7  12   8       36.75       40.18     12.16 o
  -6  12   8        3.92        4.51      7.38 o
  -5  12   8        1.77       -5.88      5.88 o
  -4  12   8       18.24       18.45      8.75 o
  -3  12   8        7.90        3.01      7.52 o
  -2  12   8        3.81        6.31      5.25 o
  -1  12   8       45.69       45.80      6.56 o
   0  12   8        8.72        5.85      4.85 o
   1  12   8       29.70       33.73      5.93 o
   2  12   8       24.05       32.20      5.93 o
   3  12   8        3.03        6.98      4.96 o
   4  12   8       38.71       37.62      6.52 o
  -7  13   8       78.38       75.16     15.31 o
  -6  13   8       15.92       14.08      9.84 o
  -5  13   8        8.90        8.61      8.61 o
  -4  13   8        0.13        0.96      7.93 o
  -3  13   8        2.75       -4.73      4.73 o
  -2  13   8        3.96        6.56      5.27 o
  -1  13   8        2.05       -2.21      4.87 o
   0  13   8       25.53       22.51      5.96 o
   1  13   8        0.15       -1.33     11.21 o
   2  13   8        1.84       -1.40      4.66 o
   3  13   8        1.94        3.25      4.74 o
  -6  14   8       26.59       18.31     10.93 o
  -5  14   8       11.71        5.19      9.43 o
  -4  14   8        2.61        2.50      5.49 o
  -3  14   8        2.28        2.54      5.58 o
  -2  14   8        7.85       12.94      6.17 o
  -1  14   8        0.49        2.86      5.32 o
   0  14   8        1.75       -3.34      4.89 o
   1  14   8        2.45        1.41      5.06 o
   2  14   8        1.54        1.11      4.76 o
  -4  15   8        1.77        5.27      6.37 o
  -3  15   8        0.51       -5.25      5.25 o
  -2  15   8        0.53        6.17      6.23 o
  -1  15   8        2.31        5.71      5.91 o
   0  15   8        0.14        3.06      5.80 o
  -5 -14   9        0.69       -4.65      4.65 o
  -4 -14   9        1.63       -3.39      8.06 o
  -3 -14   9        2.30       -1.92      8.95 o
  -2 -14   9        2.96       -1.30     14.08 o
  -1 -14   9        3.26        2.51      4.24 o
   0 -14   9       27.75       35.40      5.74 o
   1 -14   9       13.75       16.40      4.78 o
  -6 -13   9        4.04       -2.27     10.39 o
  -5 -13   9        0.71        1.59      5.40 o
  -4 -13   9        2.06        4.81      4.04 o
  -3 -13   9        4.40        0.25      5.74 o
  -2 -13   9        2.41        5.81      3.54 o
  -1 -13   9       22.28       26.78      5.06 o
   0 -13   9       53.66       66.69      6.99 o
   1 -13   9       46.15       46.54      7.86 o
   2 -13   9        5.46        8.06      4.51 o
  -7 -12   9       26.77       39.47      9.43 o
  -6 -12   9       12.22        6.13     10.39 o
  -5 -12   9        2.35        1.18      3.83 o
  -4 -12   9        2.11        4.85      3.58 o
  -3 -12   9       10.03        9.39      5.74 o
  -2 -12   9       18.88       13.49      3.58 o
  -1 -12   9      183.07      187.36     19.88 o
   0 -12   9      118.24      118.10     19.00 o
   1 -12   9       42.13       46.21      4.85 o
   2 -12   9        2.44        0.22      8.34 o
   3 -12   9        2.91        2.09      3.61 o
  -8 -11   9       10.86       11.07      6.42 o
  -7 -11   9        6.82       10.22      5.28 o
  -6 -11   9        7.51        2.54      4.39 o
  -5 -11   9        0.29       -0.59      3.68 o
  -4 -11   9        9.21        3.88      4.65 o
  -3 -11   9       23.78       24.13      5.53 o
  -2 -11   9       68.17       59.31     14.35 o
  -1 -11   9       12.57       17.93      9.09 o
   0 -11   9        1.33       -6.83      7.38 o
   1 -11   9       38.59       63.27     14.08 o
   2 -11   9       17.35       14.28      3.14 o
   3 -11   9        6.51        7.44      3.47 o
   4 -11   9        1.20        3.44      3.83 o
  -9 -10   9        0.92        0.27      5.74 o
  -8 -10   9        8.78       10.08      5.07 o
  -7 -10   9        0.12        1.29      4.44 o
  -6 -10   9        2.11        5.30      4.06 o
  -5 -10   9        1.60       -2.88      3.12 o
  -4 -10   9       16.03       15.47      7.72 o
  -3 -10   9       17.80       17.27      2.33 o
  -2 -10   9       18.86       16.40      9.57 o
  -1 -10   9        3.28        6.70      8.20 o
   0 -10   9      110.04      120.40     16.95 o
   1 -10   9       50.39       56.99     13.39 o
   2 -10   9       28.34       28.29     11.07 o
   3 -10   9       11.91       11.07      3.34 o
   4 -10   9        6.70       -1.58      6.63 o
   5 -10   9        3.61        7.67      4.25 o
  -9  -9   9       10.95       12.95      5.43 o
  -8  -9   9        1.45       -4.06      4.06 o
  -7  -9   9       17.01       20.38      5.11 o
  -6  -9   9       11.05        8.71      4.08 o
  -5  -9   9        6.93        7.41      3.42 o
  -4  -9   9       18.58       18.04      3.74 o
  -3  -9   9       22.22       22.71      6.29 o
  -2  -9   9        1.40        1.64      7.38 o
  -1  -9   9       44.16       46.74     12.03 o
   0  -9   9      216.32      235.60     21.73 o
   1  -9   9       23.68       11.62      9.02 o
   2  -9   9       19.94       25.83     11.07 o
   3  -9   9        7.02        5.74      2.83 o
   4  -9   9       31.24       35.67      6.83 o
   5  -9   9        2.87       -0.13      3.90 o
 -10  -8   9        7.33       12.57      6.42 o
  -9  -8   9        2.00       -0.10      4.27 o
  -8  -8   9       16.48       26.35      5.79 o
  -7  -8   9       67.91       86.53      7.54 o
  -6  -8   9        8.81        6.33      3.89 o
  -5  -8   9        3.66        4.55      2.96 o
  -4  -8   9       13.53       13.53      1.67 o
  -3  -8   9       39.12       24.46      9.02 o
  -2  -8   9        5.89        5.33      7.65 o
  -1  -8   9      604.39      594.20     35.94 o
   0  -8   9      660.69      648.59     38.13 o
   1  -8   9        0.36        5.47      8.06 o
   2  -8   9        9.41       -4.78      7.38 o
   3  -8   9       28.81       40.59     11.34 o
   4  -8   9        2.24       -0.14      3.01 o
   5  -8   9        0.87        3.85      6.08 o
   6  -8   9       29.72       28.29      6.83 o
 -10  -7   9        1.43       -1.78      4.92 o
  -9  -7   9        4.15       -3.01      4.65 o
  -8  -7   9       18.18       10.17      4.48 o
  -7  -7   9       53.84       57.89     13.46 o
  -6  -7   9        1.59        7.73      3.20 o
  -5  -7   9       11.74        8.13      2.18 o
  -4  -7   9       17.25       16.34      3.05 o
  -3  -7   9      151.17      154.44      9.64 o
  -2  -7   9      324.44      329.02     30.54 o
  -1  -7   9       53.90       61.02      6.63 o
   0  -7   9       93.69      105.61      8.44 o
   1  -7   9       66.02       66.14     12.03 o
   2  -7   9        9.55        9.29      8.34 o
   3  -7   9        1.85       -4.92      6.83 o
   4  -7   9        0.25        2.70      4.51 o
   5  -7   9       15.99       10.13      4.17 o
   6  -7   9       44.98       62.04      8.34 o
 -10  -6   9        4.18        3.42      6.15 o
  -9  -6   9        6.21        9.02      5.33 o
  -8  -6   9        3.33        7.11      4.92 o
  -7  -6   9       12.51       16.45      4.16 o
  -6  -6   9        7.51        3.78      3.76 o
  -5  -6   9        4.36        6.74      4.58 o
  -4  -6   9       16.73       16.10      4.58 o
  -3  -6   9       67.84       62.64      4.52 o
  -2  -6   9       23.16       20.64      4.58 o
  -1  -6   9       52.57       63.17      7.11 o
   0  -6   9      164.76      183.02     16.13 o
   1  -6   9       86.71       82.88      7.55 o
   2  -6   9       45.91       43.32     10.39 o
   3  -6   9       20.79       24.87      9.16 o
   4  -6   9        8.62        1.73      2.91 o
   5  -6   9       15.75       15.58      5.06 o
   6  -6   9       19.39       24.60      6.70 o
 -11  -5   9        3.94        1.37      5.88 o
 -10  -5   9        1.26        2.60      5.06 o
  -9  -5   9        0.04       -0.96      4.65 o
  -8  -5   9       42.15       45.78      7.24 o
  -7  -5   9        4.29        6.56      4.24 o
  -6  -5   9       54.75       55.10      3.84 o
  -5  -5   9       44.66       49.45      4.64 o
  -4  -5   9       25.49       24.50      3.23 o
  -3  -5   9        0.13       -3.83      3.83 o
  -2  -5   9       36.20       26.78      3.25 o
  -1  -5   9       10.00        6.85      7.24 o
   0  -5   9      757.03      798.90     25.93 o
   1  -5   9       52.89       58.29      6.44 o
   2  -5   9       46.77       43.18      9.98 o
   3  -5   9       14.35       21.18      7.93 o
   4  -5   9       88.71       89.65      4.89 o
   5  -5   9       15.49       18.59      5.06 o
   6  -5   9       21.75       21.05      6.42 o
   7  -5   9        0.73        8.20      6.42 o
 -11  -4   9        1.71       -2.05      5.74 o
 -10  -4   9       14.87       22.69      6.83 o
  -9  -4   9        5.43        2.46      5.19 o
  -8  -4   9       85.47       80.36      8.88 o
  -7  -4   9       23.09       20.64      5.06 o
  -6  -4   9        4.05        5.14      2.00 o
  -5  -4   9       21.47       21.46      1.83 o
  -4  -4   9       26.82       27.11      3.04 o
  -3  -4   9       25.16       26.34      2.95 o
  -2  -4   9       34.20       30.43      3.15 o
  -1  -4   9      544.45      505.71     14.10 o
   0  -4   9     2448.64     2412.32     67.65 o
   1  -4   9       64.93       68.31      6.42 o
   2  -4   9      131.78      134.88     13.94 o
   3  -4   9       96.29      103.18     10.04 o
   4  -4   9       10.59       15.93      3.35 o
   5  -4   9       10.06       11.12      3.70 o
   6  -4   9       88.10       98.82      7.52 o
   7  -4   9        0.05        0.27      4.29 o
 -11  -3   9        4.51        5.47      5.88 o
 -10  -3   9       18.63       27.47      7.52 o
  -9  -3   9        2.82       -4.10      4.51 o
  -8  -3   9       51.26       51.25      7.52 o
  -7  -3   9      106.66      107.96      9.43 o
  -6  -3   9        3.75        7.51      1.94 o
  -5  -3   9       34.90       31.66      2.11 o
  -4  -3   9       18.59       17.36      3.00 o
  -3  -3   9      127.94      118.38      6.84 o
  -2  -3   9      302.42      297.18      8.96 o
  -1  -3   9      241.84      240.70     11.49 o
   0  -3   9      385.27      391.38     11.15 o
   1  -3   9      186.61      186.94      7.05 o
   2  -3   9       43.84       46.10      7.38 o
   3  -3   9        0.54       -1.65      2.51 o
   4  -3   9       21.36       21.33      2.60 o
   5  -3   9        6.79        6.66      8.54 o
   6  -3   9       85.38       88.79      7.15 o
   7  -3   9       62.81       76.45      8.75 o
 -11  -2   9        1.22        6.70      6.29 o
 -10  -2   9        4.10        6.42      5.47 o
  -9  -2   9       11.42       11.34      6.01 o
  -8  -2   9        1.64       12.03      5.19 o
  -7  -2   9        9.92        9.02      4.24 o
  -6  -2   9       81.08       84.23      4.56 o
  -5  -2   9        6.23        7.26      1.41 o
  -4  -2   9        3.10        1.03      1.40 o
  -3  -2   9       71.51       72.40      4.13 o
  -2  -2   9       59.42       60.19      3.24 o
  -1  -2   9       75.05       74.85      3.82 o
   0  -2   9       52.29       55.65      2.76 o
   1  -2   9       81.80       87.43      4.24 o
   2  -2   9      503.87      521.89     23.23 o
   3  -2   9      128.47      125.21      4.29 o
   4  -2   9        3.28        0.56      2.18 o
   5  -2   9       18.63       15.32      3.77 o
   6  -2   9       17.92       14.97      4.44 o
   7  -2   9        0.52        6.09      6.35 o
 -11  -1   9        1.71        5.60      6.15 o
 -10  -1   9       25.01       32.12      7.79 o
  -9  -1   9        3.35        8.47      5.60 o
  -8  -1   9       64.30       65.60      8.47 o
  -7  -1   9        7.55        8.46      2.75 o
  -6  -1   9       67.13       70.13      3.83 o
  -5  -1   9       49.40       52.50      2.28 o
  -4  -1   9       13.76       12.91      1.22 o
  -3  -1   9       32.46       38.61      2.47 o
  -2  -1   9      152.39      139.00      5.74 o
  -1  -1   9       73.24       67.25      2.71 o
   0  -1   9      699.40      678.71     16.15 o
   1  -1   9       45.79       52.38      4.16 o
   2  -1   9       51.30       58.20      7.72 o
   3  -1   9        0.86       -1.54      1.54 o
   4  -1   9       61.46       64.88      4.96 o
   5  -1   9       22.89       32.43      4.32 o
   6  -1   9       62.80       54.87      8.54 o
   7  -1   9       25.14       26.04      5.56 o
 -11   0   9        0.00       -1.50      5.33 o
 -10   0   9        7.96       14.76      6.56 o
  -9   0   9       57.16       63.00      9.16 o
  -8   0   9      107.80      106.19     10.52 o
  -7   0   9        1.23       -2.05      2.05 o
  -6   0   9        2.92        3.71      2.44 o
  -5   0   9        4.64        6.68      1.40 o
  -4   0   9       48.45       47.48      1.96 o
  -3   0   9       12.68        9.16      1.78 o
  -2   0   9      220.50      211.55     14.62 o
  -1   0   9      145.40      114.39     10.11 o
   0   0   9     3356.10     3234.76    131.06 o
   1   0   9       56.10       63.94      2.93 o
   2   0   9        0.62        2.47      1.37 o
   3   0   9        0.01       -1.62      1.62 o
   4   0   9       10.57       13.06      3.42 o
   5   0   9       34.88       42.81      5.74 o
   6   0   9      125.16      108.09      7.58 o
   7   0   9        0.12        1.26      4.27 o
 -11   1   9        1.74        2.60      5.88 o
 -10   1   9       24.86       38.40      8.88 o
  -9   1   9        3.36        3.28      5.47 o
  -8   1   9       63.56       53.16      8.06 o
  -7   1   9        7.14        6.25      2.62 o
  -6   1   9       67.58       78.41      4.06 o
  -5   1   9       48.48       48.75      5.02 o
  -4   1   9       14.54       12.29      1.37 o
  -3   1   9       31.82       30.43      2.31 o
  -2   1   9      151.25      148.28     11.34 o
  -1   1   9       71.70       61.77      7.38 o
   0   1   9      704.62      727.86     32.39 o
   1   1   9       42.13       41.28      2.50 o
   2   1   9       53.37       56.45      2.83 o
   3   1   9        0.97       -2.03      2.03 o
   4   1   9       59.80       58.17      4.86 o
   5   1   9       22.18       23.63      5.19 o
   6   1   9       63.13       57.29      6.14 o
   7   1   9       25.06       29.84      9.09 o
 -11   2   9        1.16        0.41      6.15 o
 -10   2   9        4.16        8.06      6.01 o
  -9   2   9       11.49        5.74      5.60 o
  -8   2   9        1.61        6.29      4.92 o
  -7   2   9        8.99        8.40      2.91 o
  -6   2   9       81.06       85.27     11.07 o
  -5   2   9        6.31        6.91      1.70 o
  -4   2   9        2.92        0.70      1.29 o
  -3   2   9       72.05       81.29      4.78 o
  -2   2   9       59.89       52.65      2.93 o
  -1   2   9       75.73       71.76      3.40 o
   0   2   9       50.46       51.88      3.04 o
   1   2   9       80.06       78.58      3.89 o
   2   2   9      501.92      486.57     12.96 o
   3   2   9      128.06      117.09      5.15 o
   4   2   9        3.87       -1.55      2.78 o
   5   2   9       19.05       19.89      6.56 o
   6   2   9       18.03       25.76      5.15 o
   7   2   9        0.50       -0.93      4.05 o
 -11   3   9        4.51       15.31      7.38 o
 -10   3   9       18.71       19.00      7.65 o
  -9   3   9        2.71        6.83      5.60 o
  -8   3   9       52.64       55.35      9.29 o
  -7   3   9      108.50      112.66     17.63 o
  -6   3   9        3.97        3.39      2.40 o
  -5   3   9       34.78       35.35      2.75 o
  -4   3   9       19.35       19.89      2.92 o
  -3   3   9      128.38      125.45     10.66 o
  -2   3   9      302.72      304.58     10.50 o
  -1   3   9      244.50      229.83      7.37 o
   0   3   9      385.47      380.75     10.66 o
   1   3   9      193.40      204.21     10.66 o
   2   3   9       42.69       42.05      5.03 o
   3   3   9        0.51       -0.51      2.44 o
   4   3   9       22.25       22.74      3.82 o
   5   3   9        7.37        6.46      3.61 o
   6   3   9       84.53       98.79      7.63 o
   7   3   9       62.98       88.30      7.97 o
 -11   4   9        1.70       -2.19      6.01 o
 -10   4   9       14.91       10.93      7.24 o
  -9   4   9        5.55       11.89      6.56 o
  -8   4   9       83.97       85.69     11.07 o
  -7   4   9       22.83       28.98      4.02 o
  -6   4   9        3.90        3.50      2.39 o
  -5   4   9       21.81       30.67      5.88 o
  -4   4   9       25.29       24.89      3.51 o
  -3   4   9       25.02       28.66      3.41 o
  -2   4   9       33.81       31.63      3.61 o
  -1   4   9      546.63      526.65     13.86 o
   0   4   9     2436.68     2435.37     76.60 o
   1   4   9       63.09       77.17      7.79 o
   2   4   9      133.77      130.15      6.17 o
   3   4   9       96.43       92.70      6.49 o
   4   4   9        9.87       12.85      3.60 o
   5   4   9       10.05       15.46      5.94 o
   6   4   9       88.24      100.41      7.88 o
   7   4   9        0.05        9.39      4.90 o
 -11   5   9        3.98        2.60      6.56 o
 -10   5   9        1.20       -2.87      5.60 o
  -9   5   9        0.03        8.88      6.42 o
  -8   5   9       42.54       53.30      9.57 o
  -7   5   9        4.25        3.64      2.67 o
  -6   5   9       54.98       66.07      5.06 o
  -5   5   9       43.48       53.18      4.28 o
  -4   5   9       27.71       18.34      6.22 o
  -3   5   9        0.22       -0.57      2.52 o
  -2   5   9       36.18       35.93      6.22 o
  -1   5   9        9.45       12.90      2.40 o
   0   5   9      766.30      773.94     24.79 o
   1   5   9       49.48       53.84      8.47 o
   2   5   9       47.07       59.44      4.48 o
   3   5   9       14.46       17.05      3.43 o
   4   5   9       88.15       96.65      6.47 o
   5   5   9       15.80       21.00      4.65 o
   6   5   9       21.60       19.04      5.07 o
   7   5   9        0.74       10.22      4.90 o
 -10   6   9        4.20        1.37      6.42 o
  -9   6   9        6.28       -3.69      5.74 o
  -8   6   9        3.29        5.06      6.01 o
  -7   6   9       12.19        9.84      5.88 o
  -6   6   9        7.51        4.73      2.67 o
  -5   6   9        4.44        3.14      4.37 o
  -4   6   9       16.15       17.22      6.15 o
  -3   6   9       68.94       70.93      9.29 o
  -2   6   9       22.29       24.70      4.00 o
  -1   6   9       53.17       54.11      4.30 o
   0   6   9      160.01      168.50     14.49 o
   1   6   9       88.72       84.52      5.13 o
   2   6   9       44.69       54.44      4.58 o
   3   6   9       20.63       17.64      3.66 o
   4   6   9        9.23        8.30      6.29 o
   5   6   9       15.94        8.78      6.63 o
   6   6   9       19.58       33.04      5.94 o
 -10   7   9        1.42       -6.83      6.83 o
  -9   7   9        4.09        5.47      6.42 o
  -8   7   9       18.74       23.78      8.34 o
  -7   7   9       54.38       59.45     10.52 o
  -6   7   9        1.74        5.01      3.02 o
  -5   7   9       11.67        1.91      4.78 o
  -4   7   9       17.64       29.38      7.65 o
  -3   7   9      151.02      144.59     13.67 o
  -2   7   9      324.68      280.97     19.54 o
  -1   7   9       55.25       45.78      9.29 o
   0   7   9       93.90       95.39     11.89 o
   1   7   9       67.22       65.26      5.01 o
   2   7   9        9.02       10.81      3.52 o
   3   7   9        1.84        5.31      3.38 o
   4   7   9        0.18       -1.88      3.35 o
   5   7   9       16.17       16.28      4.82 o
   6   7   9       44.30       50.88      6.52 o
 -10   8   9        7.32       17.63      8.88 o
  -9   8   9        2.09       -4.92      5.88 o
  -8   8   9       15.94       16.81      8.20 o
  -7   8   9       68.14       90.61     12.71 o
  -6   8   9        8.87        8.79      6.42 o
  -5   8   9        3.66        1.64      5.33 o
  -4   8   9       12.91        6.83      5.88 o
  -3   8   9       38.67       36.08      8.47 o
  -2   8   9        5.47        8.88      7.24 o
  -1   8   9      605.13      583.95     31.98 o
   0   8   9      657.70      653.75     33.76 o
   1   8   9        0.56       -1.96      4.99 o
   2   8   9       10.47       12.32      9.02 o
   3   8   9       28.67       32.35      6.29 o
   4   8   9        1.96        3.57      4.92 o
   5   8   9        0.90       -5.30      6.63 o
   6   8   9       29.92       40.52      8.54 o
  -9   9   9       10.87        8.20      8.20 o
  -8   9   9        1.49        5.19      6.56 o
  -7   9   9       16.95       25.69      8.88 o
  -6   9   9       10.98        2.32      6.15 o
  -5   9   9        6.77       -0.27      5.60 o
  -4   9   9       19.62       14.90      6.97 o
  -3   9   9       22.97       16.95      7.38 o
  -2   9   9        1.33        5.88      6.56 o
  -1   9   9       44.07       42.64      9.84 o
   0   9   9      218.34      208.30     10.52 o
   1   9   9       22.46       23.78      5.40 o
   2   9   9       19.87       18.25      4.39 o
   3   9   9        7.12        8.26      4.15 o
   4   9   9       31.11       32.24      5.46 o
   5   9   9        3.18        0.21      4.20 o
  -9  10   9        0.99        0.41      6.70 o
  -8  10   9        8.84        8.61      8.20 o
  -7  10   9        0.13        3.69      6.42 o
  -6  10   9        2.19        4.10      6.56 o
  -5  10   9        1.53       -1.50      5.88 o
  -4  10   9       15.67        3.01      6.83 o
  -3  10   9       17.97       12.85      7.52 o
  -2  10   9       18.48        4.78      6.56 o
  -1  10   9        3.74        3.93      4.17 o
   0  10   9      108.84      105.83      7.88 o
   1  10   9       51.58       39.57      5.69 o
   2  10   9       28.04       28.59      5.07 o
   3  10   9       11.82       12.75      4.71 o
   4  10   9        6.91        2.38      4.37 o
   5  10   9        3.59       -1.49      4.32 o
  -8  11   9       10.92        4.92      7.79 o
  -7  11   9        6.58        3.55      7.24 o
  -6  11   9        7.48        9.57      6.83 o
  -5  11   9        0.31       -5.19      6.15 o
  -4  11   9        9.30        7.93      7.65 o
  -3  11   9       23.66       16.26      8.75 o
  -2  11   9       68.39       58.49     12.30 o
  -1  11   9       12.81       18.77      5.22 o
   0  11   9        1.33       -0.83      9.91 o
   1  11   9       38.05       39.04      6.22 o
   2  11   9       17.10       21.06      5.60 o
   3  11   9        6.51        8.90      4.73 o
   4  11   9        1.09       -5.60      5.60 o
  -7  12   9       27.04       26.10      9.70 o
  -6  12   9       12.25       -0.27      7.38 o
  -5  12   9        2.32        1.50      7.38 o
  -4  12   9        2.08        1.09      7.11 o
  -3  12   9       10.04        7.52      8.20 o
  -2  12   9       18.63       11.83      5.55 o
  -1  12   9      182.76      174.01     11.05 o
   0  12   9      118.16      119.29      9.22 o
   1  12   9       42.78       41.74     11.00 o
   2  12   9        2.67        5.94      6.70 o
   3  12   9        2.88       -0.95      4.70 o
  -6  13   9        4.06        3.83      7.52 o
  -5  13   9        0.71       -1.50      8.47 o
  -4  13   9        2.14        6.97      8.20 o
  -3  13   9        4.53       -1.62      5.18 o
  -2  13   9        2.42        5.40      5.48 o
  -1  13   9       22.43       17.17      6.11 o
   0  13   9       53.86       57.27      7.71 o
   1  13   9       45.73       54.26      7.33 o
   2  13   9        5.44       10.58      8.81 o
  -5  14   9        0.67       -1.50      8.06 o
  -4  14   9        1.62       -0.55      5.59 o
  -3  14   9        2.27        0.54      5.47 o
  -2  14   9        2.97       -0.38      9.09 o
  -1  14   9        3.32        3.07      5.58 o
   0  14   9       27.56       29.33     10.11 o
   1  14   9       13.99       14.84      7.04 o
  -5 -13  10        4.05        9.16      4.51 o
  -4 -13  10        4.82        3.04     11.07 o
  -3 -13  10        1.47        5.08      4.78 o
  -2 -13  10        8.52       -3.55      9.98 o
  -1 -13  10       18.30       15.85     12.57 o
  -6 -12  10        2.62        4.70      8.06 o
  -5 -12  10        4.40        8.86      3.99 o
  -4 -12  10        0.00       -0.01      5.53 o
  -3 -12  10       22.17        9.16      9.98 o
  -2 -12  10        8.28       13.39     11.07 o
  -1 -12  10      119.37      111.38     18.45 o
   0 -12  10      158.36      182.44     22.41 o
   1 -12  10        1.34        3.28      9.84 o
   2 -12  10        2.94       -0.41     10.39 o
  -7 -11  10        2.25        2.17      7.38 o
  -6 -11  10        4.72        7.52      4.12 o
  -5 -11  10       14.35        4.56      3.69 o
  -4 -11  10        1.68        1.38      2.72 o
  -3 -11  10        7.95       13.67     10.52 o
  -2 -11  10        7.49       -7.65      7.65 o
  -1 -11  10       54.12       57.12     14.76 o
   0 -11  10      176.32      181.35     21.73 o
   1 -11  10       76.71       69.01     15.72 o
   2 -11  10        1.83       -8.75      9.02 o
   3 -11  10       16.63        1.91     10.52 o
  -8 -10  10        3.15       -4.30      4.58 o
  -7 -10  10        0.49        0.62      4.09 o
  -6 -10  10        4.69        1.86      3.74 o
  -5 -10  10        2.00        2.13      3.03 o
  -4 -10  10       40.70       32.53     11.89 o
  -3 -10  10        4.05        6.01      9.29 o
  -2 -10  10       16.24       10.80      9.02 o
  -1 -10  10        8.31        4.65      8.88 o
   0 -10  10       27.00       23.92     11.21 o
   1 -10  10       13.61       20.09     10.11 o
   2 -10  10        0.20        6.70      9.57 o
   3 -10  10        7.29        8.88     10.25 o
   4 -10  10        1.07        2.87      9.84 o
  -9  -9  10        3.76        6.56      5.88 o
  -8  -9  10        1.39        1.37      4.27 o
  -7  -9  10        0.84        2.00      4.13 o
  -6  -9  10        8.92        9.72      3.73 o
  -5  -9  10        7.84        9.37      3.06 o
  -4  -9  10       63.52       42.64     12.44 o
  -3  -9  10       20.76       24.19     10.39 o
  -2  -9  10       12.26       14.90      9.02 o
  -1  -9  10       53.88       71.20     14.08 o
   0  -9  10      300.94      372.95     28.15 o
   1  -9  10       65.75       59.04     13.53 o
   2  -9  10        4.93        0.68      8.61 o
   3  -9  10        5.03       15.44     10.39 o
   4  -9  10        7.87        5.60      9.02 o
  -9  -8  10        4.65       14.03      6.49 o
  -8  -8  10       33.53       30.55      5.70 o
  -7  -8  10        4.87        7.38      3.97 o
  -6  -8  10        9.55       10.08      7.31 o
  -5  -8  10       11.04       11.17      4.95 o
  -4  -8  10        4.60        4.92      7.11 o
  -3  -8  10       81.58       85.96     14.62 o
  -2  -8  10       26.14       22.82      9.70 o
  -1  -8  10      298.86      306.94     25.15 o
   0  -8  10      397.91      416.54     29.66 o
   1  -8  10       74.97       83.09     14.35 o
   2  -8  10        5.36        1.23      7.93 o
   3  -8  10        7.95       21.32      9.70 o
   4  -8  10       18.95       18.59      9.84 o
   5  -8  10       30.74       22.96     11.34 o
 -10  -7  10        0.48        2.19      5.47 o
  -9  -7  10        0.44       -3.47      4.17 o
  -8  -7  10        4.88       11.22      4.33 o
  -7  -7  10        8.42       12.57      3.94 o
  -6  -7  10       25.95       25.59      7.38 o
  -5  -7  10       54.66       50.89      5.50 o
  -4  -7  10        0.73        4.51      6.70 o
  -3  -7  10        6.99       12.71      7.65 o
  -2  -7  10       32.72       39.36     10.25 o
  -1  -7  10      267.97      266.08     22.28 o
   0  -7  10      168.09      164.54     17.77 o
   1  -7  10      274.64      299.56     23.64 o
   2  -7  10        3.39       -0.27      7.11 o
   3  -7  10       24.00       36.35     10.39 o
   4  -7  10       12.03       18.04      9.16 o
   5  -7  10        3.57        6.21      3.16 o
 -10  -6  10        0.42        1.50      5.60 o
  -9  -6  10        1.17       -0.41      4.51 o
  -8  -6  10       12.92       22.08      5.04 o
  -7  -6  10       15.09        8.70      3.96 o
  -6  -6  10       12.87       10.46      6.56 o
  -5  -6  10        1.70        1.90      2.05 o
  -4  -6  10      211.56      184.90     18.86 o
  -3  -6  10       13.10       14.59      4.28 o
  -2  -6  10       29.79       41.60      5.56 o
  -1  -6  10       88.55       83.33      9.16 o
   0  -6  10        3.77        6.79      8.20 o
   1  -6  10      142.68      176.02     17.49 o
   2  -6  10       27.49       26.92      9.57 o
   3  -6  10       26.48       23.92      9.29 o
   4  -6  10        9.37       23.92      9.02 o
   5  -6  10       45.79       61.77      5.88 o
   6  -6  10        3.57        7.38      5.19 o
 -10  -5  10        2.28        1.78      5.47 o
  -9  -5  10        0.61       -1.09      4.78 o
  -8  -5  10       40.58       41.95      6.70 o
  -7  -5  10        3.90        1.73      3.16 o
  -6  -5  10       16.91       19.45      2.54 o
  -5  -5  10        8.42        6.83      3.77 o
  -4  -5  10      115.79      121.04      9.63 o
  -3  -5  10       49.49       55.45      7.99 o
  -2  -5  10       19.75       17.21      4.39 o
  -1  -5  10      472.56      485.77     17.85 o
   0  -5  10      213.18      225.02     11.44 o
   1  -5  10      182.86      179.07     10.47 o
   2  -5  10       54.20       56.58     11.07 o
   3  -5  10       11.11       17.36      8.34 o
   4  -5  10       43.21       38.40      9.57 o
   5  -5  10        2.94        1.50      3.83 o
   6  -5  10        9.28       20.77      5.88 o
 -11  -4  10        1.93        8.75      6.83 o
 -10  -4  10       11.87       17.63      6.83 o
  -9  -4  10       26.58       13.39      6.01 o
  -8  -4  10       57.68       69.70      7.93 o
  -7  -4  10        5.66        7.11      4.24 o
  -6  -4  10       26.22       26.75      2.72 o
  -5  -4  10        9.86        9.50      1.81 o
  -4  -4  10        4.95        5.37      3.28 o
  -3  -4  10        9.94        7.49      3.46 o
  -2  -4  10        8.47        6.14      6.49 o
  -1  -4  10     1169.88     1179.51     40.93 o
   0  -4  10      683.45      700.11     23.35 o
   1  -4  10      156.08      163.82     11.96 o
   2  -4  10       27.02       31.71      8.75 o
   3  -4  10        1.04       11.48      6.97 o
   4  -4  10       31.72       31.40      5.19 o
   5  -4  10       26.71       33.20      4.49 o
   6  -4  10       15.53       30.01      4.96 o
 -11  -3  10        7.63        1.37      5.74 o
 -10  -3  10       28.95       32.39      7.93 o
  -9  -3  10        1.22       -2.19      4.51 o
  -8  -3  10       13.78        8.47      4.65 o
  -7  -3  10        2.50        1.09      3.42 o
  -6  -3  10       63.08       61.69      3.42 o
  -5  -3  10       57.99       58.20      5.19 o
  -4  -3  10       28.72       35.72      4.32 o
  -3  -3  10       14.01       15.14      3.50 o
  -2  -3  10       24.98       17.28      3.70 o
  -1  -3  10      562.79      583.13     19.10 o
   0  -3  10      587.37      606.00     19.92 o
   1  -3  10      486.06      498.33     17.63 o
   2  -3  10        5.28        3.61      3.16 o
   3  -3  10       13.18       12.00      3.76 o
   4  -3  10       51.07       44.35      3.51 o
   5  -3  10        5.49        8.24      3.79 o
   6  -3  10        6.24       12.04      4.39 o
 -11  -2  10       19.52       27.61      8.47 o
 -10  -2  10       28.96       36.35      8.34 o
  -9  -2  10        4.41        0.55      4.37 o
  -8  -2  10        2.13        6.70      4.37 o
  -7  -2  10       22.61       27.20      5.19 o
  -6  -2  10       14.40       11.23      2.10 o
  -5  -2  10        4.52        7.62      1.40 o
  -4  -2  10      515.14      475.21     20.50 o
  -3  -2  10       42.54       47.21      5.26 o
  -2  -2  10       47.39       55.12      4.25 o
  -1  -2  10      179.50      195.89      8.44 o
   0  -2  10        7.59       16.46      2.66 o
   1  -2  10      143.44      153.62      6.08 o
   2  -2  10       14.94       22.79      3.53 o
   3  -2  10       47.41       56.68      5.08 o
   4  -2  10       85.47       83.38      4.96 o
   5  -2  10      131.72      136.46      7.73 o
   6  -2  10       10.41        9.27      4.20 o
 -11  -1  10        8.50        2.87      6.29 o
 -10  -1  10       32.09       29.38      7.93 o
  -9  -1  10        3.87       14.08      5.74 o
  -8  -1  10       10.65        6.42      5.19 o
  -7  -1  10        2.70        8.95      2.80 o
  -6  -1  10       27.49       26.69      2.57 o
  -5  -1  10       25.33       19.38      1.90 o
  -4  -1  10       68.86       64.74      4.67 o
  -3  -1  10       43.87       43.60      3.46 o
  -2  -1  10      100.13       90.16      5.60 o
  -1  -1  10      913.98      921.01     21.19 o
   0  -1  10      506.77      527.72     13.25 o
   1  -1  10      409.81      400.23     11.51 o
   2  -1  10       28.32       27.94      3.45 o
   3  -1  10       10.74       10.83      3.48 o
   4  -1  10       63.29       60.84      6.42 o
   5  -1  10        7.12        6.96      5.47 o
   6  -1  10       21.39       32.56      5.21 o
 -11   0  10        0.00        7.79      6.29 o
 -10   0  10       19.42        8.06      6.15 o
  -9   0  10      113.49       98.53     10.80 o
  -8   0  10       46.18       40.45      7.24 o
  -7   0  10       27.81       31.65      4.17 o
  -6   0  10       25.73       22.01      2.45 o
  -5   0  10        5.33        2.77      1.46 o
  -4   0  10        0.68        0.64      1.05 o
  -3   0  10        2.51        0.53      1.41 o
  -2   0  10       44.43       52.75      8.06 o
  -1   0  10     2678.74     2694.95    111.52 o
   0   0  10     1000.13     1019.76     46.60 o
   1   0  10       42.73       39.67      3.82 o
   2   0  10       58.82       64.75      4.37 o
   3   0  10        0.41        1.53      1.77 o
   4   0  10       13.25       11.96      5.06 o
   5   0  10        2.19        1.80      3.35 o
   6   0  10        8.47       16.95      4.92 o
 -11   1  10        8.33        8.75      6.97 o
 -10   1  10       32.03       35.94      8.75 o
  -9   1  10        4.02        3.14      5.33 o
  -8   1  10       10.89       17.63      5.60 o
  -7   1  10        2.80        4.95      2.66 o
  -6   1  10       27.70       24.23      3.18 o
  -5   1  10       24.77       20.71      2.15 o
  -4   1  10       69.60       70.64      3.01 o
  -3   1  10       41.52       32.12      7.24 o
  -2   1  10       98.39      105.91     10.25 o
  -1   1  10      913.49      918.91     42.36 o
   0   1  10      509.02      556.89     27.06 o
   1   1  10      406.79      387.04      9.76 o
   2   1  10       30.05       27.54      2.01 o
   3   1  10       12.82       13.93      2.28 o
   4   1  10       63.19       70.31      5.28 o
   5   1  10        6.99        6.02      3.89 o
   6   1  10       20.89       30.70      5.67 o
 -11   2  10       19.55       38.27      9.70 o
 -10   2  10       28.92       23.92      7.52 o
  -9   2  10        4.23       -4.37      4.37 o
  -8   2  10        2.18        8.47      5.33 o
  -7   2  10       22.60       24.39      3.61 o
  -6   2  10       14.88       12.64      2.83 o
  -5   2  10        4.34        3.66      1.68 o
  -4   2  10      514.68      489.38     11.89 o
  -3   2  10       43.31       49.09      3.96 o
  -2   2  10       48.09       42.35      2.59 o
  -1   2  10      179.34      172.34      7.25 o
   0   2  10        8.05       13.07      2.37 o
   1   2  10      143.30      154.35      5.45 o
   2   2  10       14.25       11.64      1.94 o
   3   2  10       46.66       44.48      4.12 o
   4   2  10       85.36       83.56      5.84 o
   5   2  10      131.75      138.89      8.11 o
   6   2  10       10.81        9.97      4.35 o
 -11   3  10        7.70       12.85      7.24 o
 -10   3  10       29.11       30.34      8.47 o
  -9   3  10        1.22       -3.96      4.65 o
  -8   3  10       13.42       10.66      6.01 o
  -7   3  10        2.47        6.11      2.58 o
  -6   3  10       62.14       58.38      5.12 o
  -5   3  10       59.22       53.27      3.29 o
  -4   3  10       28.25       34.06      6.83 o
  -3   3  10       14.50       17.42      4.44 o
  -2   3  10       26.41       19.35      2.49 o
  -1   3  10      558.38      554.10     14.51 o
   0   3  10      586.73      576.60     14.92 o
   1   3  10      489.65      485.47     16.02 o
   2   3  10        5.42        8.05      2.36 o
   3   3  10       12.25       11.36      3.06 o
   4   3  10       51.57       53.15      4.96 o
   5   3  10        5.65        1.50      9.02 o
   6   3  10        6.19        5.67      4.47 o
 -11   4  10        1.95       -3.14      6.29 o
 -10   4  10       11.97       20.09      8.06 o
  -9   4  10       26.73       16.26      6.97 o
  -8   4  10       57.62       50.02      9.29 o
  -7   4  10        5.49        7.04      2.83 o
  -6   4  10       26.89       27.04      3.54 o
  -5   4  10        9.55        7.93      2.32 o
  -4   4  10        4.88        9.91      2.82 o
  -3   4  10       10.05        7.20      2.65 o
  -2   4  10        7.44       -0.93      2.18 o
  -1   4  10     1175.12     1207.85     28.57 o
   0   4  10      682.18      699.40     21.81 o
   1   4  10      155.58      156.86      7.90 o
   2   4  10       25.94       30.32      3.25 o
   3   4  10        1.18       -1.53      2.53 o
   4   4  10       31.37       34.49      4.53 o
   5   4  10       26.36       26.31      4.78 o
   6   4  10       15.87       12.53      4.73 o
 -10   5  10        2.24       11.62      7.11 o
  -9   5  10        0.61       -1.50      4.92 o
  -8   5  10       40.71       40.72      9.02 o
  -7   5  10        3.98        4.75      2.93 o
  -6   5  10       16.62       15.30      4.24 o
  -5   5  10        8.37        4.54      4.65 o
  -4   5  10      116.26      117.67     10.93 o
  -3   5  10       48.09       39.90      7.11 o
  -2   5  10       21.16       14.24      3.54 o
  -1   5  10      466.07      470.85     13.16 o
   0   5  10      214.40      232.87     15.58 o
   1   5  10      181.14      165.22     13.53 o
   2   5  10       56.88       52.08      4.18 o
   3   5  10       12.24       12.15      3.35 o
   4   5  10       43.13       51.13      8.20 o
   5   5  10        2.93       12.08      4.20 o
   6   5  10        8.84        4.53      6.49 o
 -10   6  10        0.43        5.74      6.70 o
  -9   6  10        1.17        3.42      6.15 o
  -8   6  10       13.01       19.68      7.65 o
  -7   6  10       15.14       11.62      6.42 o
  -6   6  10       13.08       13.43      8.27 o
  -5   6  10        1.52       -4.24      4.24 o
  -4   6  10      211.11      224.12     15.85 o
  -3   6  10       13.47       14.08      5.88 o
  -2   6  10       29.09       23.78      6.83 o
  -1   6  10       90.21       72.84      9.84 o
   0   6  10        3.68        7.38      6.01 o
   1   6  10      143.36      149.90      6.93 o
   2   6  10       25.83       25.41      3.60 o
   3   6  10       25.65       21.50      4.04 o
   4   6  10        9.44       23.97     11.14 o
   5   6  10       45.66       63.50     13.46 o
   6   6  10        3.74       10.65      4.88 o
 -10   7  10        0.46       -2.60      7.11 o
  -9   7  10        0.48        1.50      6.29 o
  -8   7  10        4.65        7.38      6.29 o
  -7   7  10        8.37        0.68      5.60 o
  -6   7  10       25.56       28.16      4.09 o
  -5   7  10       55.51       46.60      8.88 o
  -4   7  10        0.59       -4.65      4.65 o
  -3   7  10        7.07        9.29      6.29 o
  -2   7  10       33.04       20.50      7.65 o
  -1   7  10      265.99      287.81     19.68 o
   0   7  10      169.69      151.15     14.35 o
   1   7  10      274.94      290.21     11.25 o
   2   7  10        3.72        5.11      3.29 o
   3   7  10       23.89       22.55      4.26 o
   4   7  10       12.32       13.44      6.76 o
   5   7  10        3.67        6.60      4.59 o
  -9   8  10        4.65        0.55      6.83 o
  -8   8  10       33.53       28.56      9.84 o
  -7   8  10        4.71       -1.23      5.88 o
  -6   8  10       10.00       15.20      3.79 o
  -5   8  10       10.81       15.17      6.15 o
  -4   8  10        4.63        0.14      5.60 o
  -3   8  10       81.40       88.83     11.89 o
  -2   8  10       25.83       22.96      8.06 o
  -1   8  10      300.31      314.18     21.59 o
   0   8  10      397.15      420.89     16.33 o
   1   8  10       74.56       76.55      6.06 o
   2   8  10        5.56        7.95      6.70 o
   3   8  10        8.35        5.11      5.33 o
   4   8  10       18.80       25.59      5.02 o
   5   8  10       30.47       37.33      5.96 o
  -9   9  10        3.77       10.93      8.47 o
  -8   9  10        1.41       10.80      7.38 o
  -7   9  10        0.91       -4.37      5.60 o
  -6   9  10        8.56       -0.55      6.01 o
  -5   9  10        7.84        1.09      6.42 o
  -4   9  10       63.54       72.70     11.75 o
  -3   9  10       20.20       26.10      8.34 o
  -2   9  10       13.24        9.16      7.11 o
  -1   9  10       52.10       51.52     11.21 o
   0   9  10      301.38      316.37     13.45 o
   1   9  10       65.73       59.68      6.76 o
   2   9  10        5.11        5.85      3.97 o
   3   9  10        4.81        0.79      4.58 o
   4   9  10        7.85       17.35      5.07 o
  -8  10  10        3.14        5.47      7.52 o
  -7  10  10        0.54        2.73      6.42 o
  -6  10  10        4.77        5.74      7.11 o
  -5  10  10        2.05       -4.51      5.88 o
  -4  10  10       40.64       18.18      8.47 o
  -3  10  10        4.23        2.05      6.70 o
  -2  10  10       15.61       22.69      9.02 o
  -1  10  10        8.75        2.34      4.22 o
   0  10  10       26.85       36.63      5.61 o
   1  10  10       13.92        6.71      5.12 o
   2  10  10        0.15       -1.85      3.71 o
   3  10  10        7.31        5.90      4.34 o
   4  10  10        1.12        3.91     10.52 o
  -7  11  10        2.17       -1.37      7.11 o
  -6  11  10        4.67        3.83      7.24 o
  -5  11  10       14.51        3.96      7.52 o
  -4  11  10        1.72       -5.74      5.74 o
  -3  11  10        8.00        1.78      7.11 o
  -2  11  10        7.59       -6.97      6.97 o
  -1  11  10       53.68       57.36      6.91 o
   0  11  10      177.07      162.19     16.95 o
   1  11  10       76.16       75.85      9.22 o
   2  11  10        1.83        3.77      7.24 o
   3  11  10       16.64       19.66      5.18 o
  -6  12  10        2.69       11.48      8.34 o
  -5  12  10        4.33        5.33      8.20 o
  -4  12  10        0.02        3.83      8.47 o
  -3  12  10       22.03       28.97     10.39 o
  -2  12  10        8.27        0.27     12.98 o
  -1  12  10      119.75      106.87      9.13 o
   0  12  10      158.25      160.78     11.02 o
   1  12  10        1.26       -2.84      4.71 o
   2  12  10        2.96        5.64      4.73 o
  -5  13  10        4.06       -0.55      8.20 o
  -4  13  10        4.79        2.46      8.75 o
  -3  13  10        1.45        3.49      5.51 o
  -2  13  10        8.72        4.39      5.51 o
  -1  13  10       17.89       23.41      6.55 o
   0  13  10       91.40       92.06     13.94 o
   1  13  10       21.08       23.21      6.41 o
  -4 -12  11        0.02        8.20     10.93 o
  -3 -12  11        1.00        0.55     11.07 o
  -2 -12  11       38.15       20.77     11.89 o
  -1 -12  11       18.76        8.61     11.48 o
  -6 -11  11        7.35        0.15      3.31 o
  -5 -11  11       13.21       11.07     10.25 o
  -4 -11  11       13.17       23.23     11.75 o
  -3 -11  11        1.46        6.97     10.11 o
  -2 -11  11        4.85       -7.24      9.29 o
  -1 -11  11       22.14       15.17     11.75 o
   0 -11  11       14.02       20.77     12.30 o
   1 -11  11       10.93       23.37     12.03 o
  -7 -10  11        2.67       -0.59      7.79 o
  -6 -10  11        5.11        7.79      3.21 o
  -5 -10  11       49.47       51.93     14.35 o
  -4 -10  11       63.84       85.00     16.13 o
  -3 -10  11        0.76       -2.46      8.34 o
  -2 -10  11        2.69        2.05      9.29 o
  -1 -10  11       14.14       21.32     11.48 o
   0 -10  11       11.63       -0.96      9.16 o
   1 -10  11        0.49       -5.88      8.47 o
   2 -10  11        0.13        5.88      9.84 o
  -8  -9  11        3.17        5.88      5.06 o
  -7  -9  11        3.70        1.99      3.52 o
  -6  -9  11       28.25       22.39      3.56 o
  -5  -9  11       43.27       26.24     10.80 o
  -4  -9  11       22.58        0.27      8.34 o
  -3  -9  11        0.51       -4.37      7.79 o
  -2  -9  11        3.04        1.37      7.79 o
  -1  -9  11        0.56        1.09      8.06 o
   0  -9  11       20.98       12.71     10.25 o
   1  -9  11        0.76        1.23      8.61 o
   2  -9  11       14.15       14.62     10.66 o
   3  -9  11        7.60        7.93      9.84 o
  -9  -8  11        0.42        1.91      4.78 o
  -8  -8  11        1.64        6.47      4.15 o
  -7  -8  11       11.09       16.69      8.54 o
  -6  -8  11        3.25        0.33      4.30 o
  -5  -8  11       13.84        7.79      8.06 o
  -4  -8  11       18.64       24.87      9.57 o
  -3  -8  11        6.61       12.71      9.29 o
  -2  -8  11       44.37       45.10     12.16 o
  -1  -8  11       17.32       -0.41      8.34 o
   0  -8  11       30.26       42.91     12.03 o
   1  -8  11        6.67       10.93      9.57 o
   2  -8  11        1.18       -0.41      7.52 o
   3  -8  11        1.37        5.19      9.57 o
   4  -8  11       16.00       28.56     11.21 o
  -9  -7  11        0.15       -0.97      3.76 o
  -8  -7  11        3.03       -3.17      5.26 o
  -7  -7  11        3.49        1.06      3.20 o
  -6  -7  11       15.60       15.44      3.42 o
  -5  -7  11       57.87       68.06     13.53 o
  -4  -7  11       26.72       15.85      8.88 o
  -3  -7  11        2.53       -3.01      6.29 o
  -2  -7  11       22.34       23.92      9.70 o
  -1  -7  11       38.94       46.33     12.03 o
   0  -7  11       69.93       81.18     14.08 o
   1  -7  11       16.05       20.09      9.43 o
   2  -7  11       11.38        4.51      8.34 o
   3  -7  11       19.64       12.71      9.57 o
   4  -7  11       22.08       54.80     12.44 o
 -10  -6  11        0.67       -4.65      4.65 o
  -9  -6  11        2.64       -3.16      3.39 o
  -8  -6  11        8.11        6.06      3.79 o
  -7  -6  11        0.40        4.21      2.98 o
  -6  -6  11       10.77       11.54      2.58 o
  -5  -6  11      156.67      145.68     18.04 o
  -4  -6  11       74.40       58.49     12.03 o
  -3  -6  11        1.53       -3.69      6.01 o
  -2  -6  11        2.27        0.82      4.14 o
  -1  -6  11       37.67       37.81     10.25 o
   0  -6  11       87.74      107.01     14.35 o
   1  -6  11       33.94       33.07     10.25 o
   2  -6  11        3.04       11.21      8.34 o
   3  -6  11        8.34        8.61      8.34 o
   4  -6  11       15.03       19.41      9.57 o
 -10  -5  11        0.88       -2.60      5.06 o
  -9  -5  11        3.36        6.15      4.51 o
  -8  -5  11       12.63       16.63      4.29 o
  -7  -5  11        5.81        4.96      3.02 o
  -6  -5  11       64.11       65.70      3.35 o
  -5  -5  11      127.97      121.90     15.44 o
  -4  -5  11       38.50       45.17      8.47 o
  -3  -5  11        0.07       -0.24      3.13 o
  -2  -5  11       10.44       19.59      4.59 o
  -1  -5  11       29.42       18.69      4.80 o
   0  -5  11       95.25      104.41     10.04 o
   1  -5  11       19.01       28.56      9.84 o
   2  -5  11        3.54        1.78      7.38 o
   3  -5  11        2.38       13.67      7.79 o
   4  -5  11       23.82       36.49      9.98 o
 -10  -4  11        0.35       -4.51      4.51 o
  -9  -4  11        1.53        0.68      4.65 o
  -8  -4  11       12.27        6.42      4.65 o
  -7  -4  11       30.39       25.56      4.51 o
  -6  -4  11        8.24       10.00      1.81 o
  -5  -4  11       43.15       48.83      5.47 o
  -4  -4  11       50.32       46.37      8.54 o
  -3  -4  11       17.14       24.42      6.56 o
  -2  -4  11      113.02      119.83      7.94 o
  -1  -4  11       72.22       69.13      6.16 o
   0  -4  11        6.19       13.09      5.81 o
   1  -4  11       32.42       46.77     12.03 o
   2  -4  11        2.87        2.46      6.42 o
   3  -4  11        0.74        0.27      6.29 o
   4  -4  11       48.42       48.10      9.98 o
 -10  -3  11        0.53        4.24      5.60 o
  -9  -3  11        0.68        5.06      4.51 o
  -8  -3  11        3.15        3.69      4.24 o
  -7  -3  11        0.17        2.73      3.55 o
  -6  -3  11       43.46       44.63      2.58 o
  -5  -3  11       79.34       81.23      7.99 o
  -4  -3  11       41.99       39.16      4.58 o
  -3  -3  11       18.53       21.72      3.89 o
  -2  -3  11       23.20       29.66      4.20 o
  -1  -3  11       95.45      103.89     13.19 o
   0  -3  11       19.72       28.66      6.08 o
   1  -3  11       71.41       87.26      8.40 o
   2  -3  11       18.67       31.82      6.56 o
   3  -3  11       42.38       48.49      5.45 o
   4  -3  11       48.89       52.07      7.65 o
   5  -3  11        7.02       10.25      6.01 o
 -10  -2  11       38.19       33.07      7.79 o
  -9  -2  11        0.53        6.42      4.78 o
  -8  -2  11        0.28        2.32      4.10 o
  -7  -2  11        2.61       -0.27      3.28 o
  -6  -2  11       13.86       11.98      2.78 o
  -5  -2  11      191.22      192.11     17.29 o
  -4  -2  11       72.11       61.34      5.06 o
  -3  -2  11      238.45      226.02      9.71 o
  -2  -2  11      147.71      143.63      7.43 o
  -1  -2  11       74.62       80.28      5.79 o
   0  -2  11       31.66       35.70      8.95 o
   1  -2  11       59.80       60.76      4.05 o
   2  -2  11        4.72        7.72      6.22 o
   3  -2  11        8.23        5.41      3.39 o
   4  -2  11       23.13       26.79      6.01 o
   5  -2  11        5.56        5.79      3.32 o
 -11  -1  11        9.99        2.60      5.88 o
 -10  -1  11        0.55        8.06      6.01 o
  -9  -1  11        9.67       11.48      5.74 o
  -8  -1  11        0.57        0.41      4.10 o
  -7  -1  11        0.22        1.64      3.55 o
  -6  -1  11       81.42       77.77      3.76 o
  -5  -1  11      119.19      108.86      5.60 o
  -4  -1  11       22.62       20.07      3.69 o
  -3  -1  11       12.36       15.04      2.73 o
  -2  -1  11       10.40        8.22      2.38 o
  -1  -1  11      233.31      228.78      8.98 o
   0  -1  11       21.86       30.58      4.02 o
   1  -1  11       85.37       96.45      4.55 o
   2  -1  11       18.55       22.54      9.70 o
   3  -1  11       24.16       14.90      4.37 o
   4  -1  11       47.28       47.83      6.70 o
   5  -1  11       32.27       41.63      4.82 o
   6  -1  11       14.04       18.99      4.83 o
 -11   0  11        0.09        4.65      5.88 o
 -10   0  11        0.18        0.14      5.60 o
  -9   0  11       15.88       19.54      6.70 o
  -8   0  11       34.20       40.18      6.97 o
  -7   0  11       50.30       54.34      4.47 o
  -6   0  11       11.79       21.58      3.12 o
  -5   0  11       53.90       60.46      3.00 o
  -4   0  11       34.19       30.42      3.20 o
  -3   0  11        5.05        4.54      1.90 o
  -2   0  11        7.99        6.56      4.78 o
  -1   0  11      165.37      155.25     13.67 o
   0   0  11       12.18       14.54      1.61 o
   1   0  11      153.26      174.26      8.73 o
   2   0  11       11.67       11.07      3.14 o
   3   0  11        3.65        7.93      3.55 o
   4   0  11       72.96       81.12      5.45 o
   5   0  11       20.14       35.90     10.45 o
   6   0  11        0.00        4.84      4.09 o
 -11   1  11       10.01        7.52      6.83 o
 -10   1  11        0.58       -5.19      5.19 o
  -9   1  11        9.54       11.07      5.33 o
  -8   1  11        0.58        2.87      4.78 o
  -7   1  11        0.28       -0.35      3.28 o
  -6   1  11       81.22       77.63      5.81 o
  -5   1  11      121.25      114.98      4.35 o
  -4   1  11       21.56       16.69      1.49 o
  -3   1  11       13.33       26.92      6.70 o
  -2   1  11       10.32        3.14      4.65 o
  -1   1  11      235.59      221.39     15.72 o
   0   1  11       23.41       24.05      6.15 o
   1   1  11       83.87       91.47      6.95 o
   2   1  11       18.63       28.84      3.83 o
   3   1  11       24.54       15.59      2.29 o
   4   1  11       47.24       49.75      4.81 o
   5   1  11       32.33       46.16      6.42 o
   6   1  11       13.74        7.11      4.33 o
 -10   2  11       38.17       37.86      9.29 o
  -9   2  11        0.54        8.88      5.60 o
  -8   2  11        0.26       -0.68      4.78 o
  -7   2  11        2.50        1.72      2.53 o
  -6   2  11       14.18        9.90      3.76 o
  -5   2  11      189.61      176.01      9.37 o
  -4   2  11       72.77       51.68      2.71 o
  -3   2  11      237.91      236.90      6.90 o
  -2   2  11      147.15      164.27     12.71 o
  -1   2  11       73.60       77.21      8.88 o
   0   2  11       31.86       22.55      5.60 o
   2   2  11        4.73        6.95      2.19 o
   3   2  11        7.96        4.91      2.72 o
   4   2  11       23.22       29.69      4.26 o
   5   2  11        5.70       -0.65      3.27 o
 -10   3  11        0.53        6.70      5.60 o
  -9   3  11        0.71       -3.83      5.06 o
  -8   3  11        3.34        7.24      5.60 o
  -7   3  11        0.24        1.48      2.63 o
  -6   3  11       43.11       36.41      3.86 o
  -5   3  11       79.14       72.97      4.52 o
  -4   3  11       42.67       34.71      2.55 o
  -3   3  11       18.34       21.77      2.50 o
  -2   3  11       23.15       23.58      3.33 o
  -1   3  11       94.09       93.61      4.16 o
   0   3  11       19.03       22.57      2.69 o
   1   3  11       72.21       79.61      6.97 o
   2   3  11       18.74       23.86      4.44 o
   3   3  11       42.56       38.60      4.12 o
   4   3  11       48.54       49.64      5.06 o
   5   3  11        7.15        9.76      4.06 o
 -10   4  11        0.35       -5.19      5.19 o
  -9   4  11        1.48       -3.96      5.33 o
  -8   4  11       11.98       18.04      6.97 o
  -7   4  11       30.57       26.74      3.99 o
  -6   4  11        8.33        5.82      4.24 o
  -5   4  11       42.68       38.62      3.70 o
  -4   4  11       49.39       43.05      6.56 o
  -3   4  11       17.40       26.41      3.41 o
  -2   4  11      112.81      121.06     10.91 o
  -1   4  11       73.50       67.78      4.71 o
   0   4  11        5.80        4.06      2.76 o
   1   4  11       32.09       43.46      6.56 o
   2   4  11        2.90        6.82      2.42 o
   3   4  11        0.77        3.52      2.90 o
   4   4  11       48.57       58.17      5.51 o
   5   4  11        9.76       19.74      4.60 o
 -10   5  11        0.88        2.73      6.01 o
  -9   5  11        3.18       -0.27      5.74 o
  -8   5  11       12.83        9.29      6.56 o
  -7   5  11        5.89       11.93      3.46 o
  -6   5  11       63.85       53.27      4.80 o
  -5   5  11      130.01      124.59      6.50 o
  -4   5  11       37.67       27.20      6.56 o
  -3   5  11        0.11        1.23      4.37 o
  -2   5  11       10.53       16.12      5.88 o
  -1   5  11       30.47       26.24      6.29 o
   0   5  11       98.05      117.26     10.66 o
   1   5  11       18.02       25.28      6.42 o
   2   5  11        3.43        4.72      2.53 o
   3   5  11        2.46        0.49      4.37 o
   4   5  11       23.67       27.14      4.51 o
   5   5  11       25.02       33.55      5.36 o
 -10   6  11        0.67        4.24      7.65 o
  -9   6  11        2.74        4.37      6.70 o
  -8   6  11        8.02        8.06      6.42 o
  -7   6  11        0.38       -3.14      5.33 o
  -6   6  11       11.24       10.95      3.25 o
  -5   6  11      154.08      194.20     15.17 o
  -4   6  11       75.78       74.62      9.70 o
  -3   6  11        1.51        0.96      4.78 o
  -2   6  11        2.18        1.09      5.19 o
  -1   6  11       37.86       35.67      7.79 o
   0   6  11       86.26       88.69     10.52 o
   1   6  11       34.59       37.75      3.76 o
   2   6  11        3.05        2.55      7.86 o
   3   6  11        8.15        5.87      9.63 o
   4   6  11       15.08       10.44      4.40 o
   5   6  11       14.53       17.52      4.95 o
  -9   7  11        0.15       -0.96      5.88 o
  -8   7  11        3.04        2.73      6.15 o
  -7   7  11        3.46        3.42      5.60 o
  -6   7  11       15.23       20.14      4.44 o
  -5   7  11       58.72       48.92      9.02 o
  -4   7  11       26.52       24.46      7.52 o
  -3   7  11        2.68        0.68      5.60 o
  -2   7  11       22.29       29.11      7.65 o
  -1   7  11       38.09       49.20      9.02 o
   0   7  11       70.23       75.16     10.66 o
   1   7  11       15.79       16.74      3.53 o
   2   7  11       11.58       12.32      3.66 o
   3   7  11       20.01       17.97      4.30 o
   4   7  11       21.74       27.81      5.13 o
  -9   8  11        0.43        9.84      7.52 o
  -8   8  11        1.60        0.27      6.56 o
  -7   8  11       11.23       13.53      6.97 o
  -6   8  11        3.14        2.41      3.12 o
  -5   8  11       13.83       -4.24      5.74 o
  -4   8  11       18.28       18.04      7.65 o
  -3   8  11        6.34        3.28      6.15 o
  -2   8  11       43.99       38.27      8.75 o
  -1   8  11       18.32       12.57      7.52 o
   0   8  11       30.44       33.75      4.30 o
   1   8  11        6.50        9.39      3.47 o
   2   8  11        1.19       -0.03      3.46 o
   3   8  11        1.34        2.36      3.91 o
   4   8  11       16.18       21.96      5.19 o
  -8   9  11        3.13        0.82      6.56 o
  -7   9  11        3.71        6.29      6.83 o
  -6   9  11       28.29       15.99      8.20 o
  -5   9  11       43.71       38.68      9.57 o
  -4   9  11       22.26       40.04      9.98 o
  -3   9  11        0.57       -2.19      6.15 o
  -2   9  11        3.17        2.87      7.11 o
  -1   9  11        0.61       -5.88      6.01 o
   0   9  11       20.96       23.02     11.41 o
   1   9  11        0.60       -3.40      4.10 o
   2   9  11       14.14       18.08      4.51 o
   3   9  11        7.59        8.45      4.43 o
  -7  10  11        2.70       -3.83      5.60 o
  -6  10  11        5.26       -4.10      6.42 o
  -5  10  11       48.61       44.41     10.66 o
  -4  10  11       64.54       71.34     12.85 o
  -3  10  11        0.70        7.52      7.24 o
  -2  10  11        2.71       -1.50      6.97 o
  -1  10  11       14.59       18.27      6.01 o
   0  10  11       11.28       10.80      5.19 o
   1  10  11        0.65        1.33      4.20 o
   2  10  11        0.10        0.77      6.56 o
  -6  11  11        7.21       -2.32      6.97 o
  -5  11  11       13.56        6.83      7.65 o
  -4  11  11       12.93        0.41      7.38 o
  -3  11  11        1.43        9.70      7.93 o
  -2  11  11        4.87        9.16      7.79 o
  -1  11  11       21.63       24.57      6.97 o
   0  11  11       14.32       21.72      5.41 o
   1  11  11       10.80        7.61      4.75 o
   2  11  11        0.71       -0.68      5.60 o
  -5  12  11        4.41        0.14      8.20 o
  -4  12  11        0.02        0.00      8.20 o
  -3  12  11        1.04       -1.23      7.38 o
  -2  12  11       37.99       44.76      7.13 o
  -1  12  11       19.31       12.76      8.47 o
   0  12  11       12.92       22.41      5.88 o
  -3 -11  12        3.86       -0.82      9.98 o
  -2 -11  12        3.89       -8.47      8.47 o
  -1 -11  12        0.80       -9.70      9.70 o
  -5 -10  12       13.09        9.70     10.39 o
  -4 -10  12        0.88       -3.83      8.61 o
  -3 -10  12        2.21       22.00     11.48 o
  -2 -10  12        8.79        5.60      9.84 o
  -1 -10  12       19.98       -0.55      9.57 o
   0 -10  12        6.63        5.06     10.11 o
   1 -10  12        3.83       -2.32      9.70 o
  -7  -9  12        1.56        0.82      6.01 o
  -6  -9  12        0.94        5.06      8.88 o
  -5  -9  12       39.15       41.27     13.26 o
  -4  -9  12        0.15       -5.33      8.20 o
  -3  -9  12        2.24        9.02      9.43 o
  -2  -9  12        0.99       -7.79      7.79 o
  -1  -9  12       76.93      104.14     17.36 o
   0  -9  12        4.35        1.37      9.70 o
   1  -9  12        4.30        7.79      9.29 o
   2  -9  12        4.52       -3.42      9.70 o
  -8  -8  12        0.81        3.01      4.24 o
  -7  -8  12        1.02        0.84      3.83 o
  -6  -8  12        8.16       -2.19      7.93 o
  -5  -8  12       14.78        9.29      8.88 o
  -4  -8  12        1.51        3.96      8.61 o
  -3  -8  12       14.77       24.87     10.66 o
  -2  -8  12        2.52        4.24      8.06 o
  -1  -8  12        3.31       22.00     10.39 o
   0  -8  12        3.96       -1.37      8.61 o
   1  -8  12        0.84        8.06      9.02 o
   2  -8  12        5.29        4.92      9.43 o
  -8  -7  12        0.62       -1.12      8.81 o
  -7  -7  12        3.65        3.74      6.01 o
  -6  -7  12       24.59        8.88      8.47 o
  -5  -7  12       21.78       24.33      9.98 o
  -4  -7  12       34.34       36.08     11.07 o
  -3  -7  12       30.20       23.78      9.84 o
  -2  -7  12        2.84       -0.82      7.38 o
  -1  -7  12       17.01       22.41     10.39 o
   0  -7  12        0.18        1.50      8.61 o
   1  -7  12        1.12       15.44      9.57 o
   2  -7  12        2.29       -3.55      8.06 o
   3  -7  12        2.01        1.78      9.16 o
  -9  -6  12       16.38        7.38      5.06 o
  -8  -6  12        1.71        3.21      4.10 o
  -7  -6  12        7.70       11.59      2.87 o
  -6  -6  12        3.19       13.53      8.34 o
  -5  -6  12       20.88       17.77      9.16 o
  -4  -6  12       17.88       12.57      8.61 o
  -3  -6  12       37.75       24.05      9.43 o
  -2  -6  12        6.63        6.97      7.52 o
  -1  -6  12       42.71       42.91     11.34 o
   0  -6  12       25.30       21.46     10.11 o
   1  -6  12       12.64       22.82      9.16 o
   2  -6  12        9.05        5.33      8.47 o
   3  -6  12       44.05       64.91     12.85 o
  -9  -5  12        0.77       -1.18      3.80 o
  -8  -5  12        3.89        1.89      3.24 o
  -7  -5  12        1.81        2.24      2.56 o
  -6  -5  12        7.34        1.50      6.29 o
  -5  -5  12       14.70       13.80      8.20 o
  -4  -5  12       27.93       12.98      7.11 o
  -3  -5  12       10.11       10.57      5.94 o
  -2  -5  12        2.93        4.15      4.78 o
  -1  -5  12      100.99      129.86     12.30 o
   0  -5  12        7.11       -4.24      6.42 o
   1  -5  12       11.75        5.74      7.93 o
   2  -5  12       14.34       30.20      9.98 o
   3  -5  12       24.14       29.25     10.11 o
 -10  -4  12        0.57       -4.92      4.92 o
  -9  -4  12        0.94        3.42      4.51 o
  -8  -4  12        0.77        2.72      3.10 o
  -7  -4  12        3.08        5.50      2.63 o
  -6  -4  12       23.18       26.38      8.88 o
  -5  -4  12       13.47       13.53      7.38 o
  -4  -4  12        6.37        4.60      3.54 o
  -3  -4  12       18.81       25.23      4.51 o
  -2  -4  12        9.03        6.59      3.83 o
  -1  -4  12       16.51       12.78      4.47 o
   0  -4  12       48.50       60.35      6.42 o
   1  -4  12        8.15       12.69      4.83 o
   2  -4  12       19.10       28.02      9.57 o
 -10  -3  12        0.71       -2.05      4.92 o
  -9  -3  12        0.09       -3.96      3.96 o
  -8  -3  12        0.22       -2.32      3.69 o
  -7  -3  12        7.10        6.95      2.86 o
  -6  -3  12       38.71       21.05      8.75 o
  -5  -3  12       57.10       49.20      5.44 o
  -4  -3  12       64.54       61.07      5.56 o
  -3  -3  12      180.19      171.67     16.54 o
  -2  -3  12       23.63       19.94      8.88 o
  -1  -3  12       48.43       54.41      5.46 o
   0  -3  12        2.95       12.05      9.16 o
   1  -3  12       23.22       32.24      5.48 o
   2  -3  12        2.94       -4.10      6.56 o
   3  -3  12       10.93       15.44      5.19 o
   4  -3  12       17.84       26.24      6.70 o
 -10  -2  12       40.50       50.84      8.61 o
  -9  -2  12       26.51       42.64      6.97 o
  -8  -2  12        3.04        5.74      4.24 o
  -7  -2  12        5.91        9.29      3.42 o
  -6  -2  12        4.67        9.84      3.55 o
  -5  -2  12        7.03        8.39      3.43 o
  -4  -2  12       31.79       36.84      9.36 o
  -3  -2  12      158.14      179.51     19.47 o
  -2  -2  12       62.09       61.42      5.05 o
  -1  -2  12      149.98      181.18      9.02 o
   0  -2  12        9.04        8.23      3.56 o
   1  -2  12       78.01       84.60      4.93 o
   2  -2  12        5.13        9.57      4.10 o
   3  -2  12       13.39       12.98      4.92 o
   4  -2  12        1.56       -1.09      4.78 o
 -10  -1  12        1.85       -0.27      5.06 o
  -9  -1  12        4.72        1.09      4.37 o
  -8  -1  12        0.78       -2.87      3.83 o
  -7  -1  12        4.19        6.42      3.55 o
  -6  -1  12       26.36       24.26      2.50 o
  -5  -1  12       36.26       26.38      3.95 o
  -4  -1  12       79.44       71.94      5.27 o
  -3  -1  12      149.29      145.11     10.18 o
  -2  -1  12       25.37       16.58      3.00 o
  -1  -1  12        9.51       12.28      3.02 o
   0  -1  12        0.04       -0.20      1.73 o
   1  -1  12       16.88       19.40      2.77 o
   2  -1  12       15.57       21.46      4.37 o
   3  -1  12       25.45       32.12      5.74 o
   4  -1  12       21.29       24.87      5.88 o
   5  -1  12       10.49       16.40      6.01 o
 -10   0  12        1.29        6.01      5.88 o
  -9   0  12        0.27       -1.50      4.51 o
  -8   0  12        0.12       -3.42      3.42 o
  -7   0  12        2.92        0.27      3.69 o
  -6   0  12       49.67       54.67      3.07 o
  -5   0  12        6.50        4.27      2.54 o
  -4   0  12       90.51       82.86      6.08 o
  -3   0  12        2.19        0.59      3.42 o
  -2   0  12       11.08        6.42      5.74 o
  -1   0  12        0.74       -0.68      5.19 o
   0   0  12        3.74       -0.35      2.56 o
   1   0  12        6.09        5.88      2.27 o
   2   0  12       33.79       37.04      4.65 o
   3   0  12      118.74      115.89      8.88 o
   4   0  12       74.78       82.27      8.06 o
   5   0  12        1.66       -0.26      3.28 o
 -10   1  12        1.79       -4.78      5.33 o
  -9   1  12        4.73        2.32      5.47 o
  -8   1  12        0.83       -3.96      3.96 o
  -7   1  12        3.94        3.59      2.76 o
  -6   1  12       25.93       17.64      2.89 o
  -5   1  12       36.86       24.63      2.00 o
  -4   1  12       79.57       77.04      6.97 o
  -3   1  12      147.41      143.22     13.80 o
  -2   1  12       23.60        8.06      5.88 o
  -1   1  12        9.87        7.79      5.33 o
   1   1  12       16.74       20.34      3.96 o
   2   1  12       14.74       21.87      3.83 o
   3   1  12       26.08       23.23      4.92 o
   4   1  12       21.20       21.55      3.44 o
   5   1  12       10.81       11.34      5.60 o
 -10   2  12       40.54       40.45      9.29 o
  -9   2  12       26.50       26.24      7.24 o
  -8   2  12        2.98       12.30      5.33 o
  -7   2  12        6.09       13.29      3.12 o
  -6   2  12        4.76        6.03      3.14 o
  -5   2  12        7.00        7.34      1.82 o
  -4   2  12       31.80       30.70      2.24 o
  -3   2  12      158.65      182.72     14.62 o
  -2   2  12       62.83       64.91      8.88 o
   1   2  12       77.41       78.58      5.06 o
   2   2  12        5.34        3.42      2.87 o
   3   2  12       13.28        8.74      3.89 o
   4   2  12        1.42       -0.39      2.92 o
 -10   3  12        0.74       11.07      6.83 o
  -9   3  12        0.10        0.41      5.47 o
  -8   3  12        0.23        2.73      5.33 o
  -7   3  12        7.19       11.97      5.74 o
  -6   3  12       38.96       31.42      3.83 o
  -5   3  12       56.66       45.39      3.56 o
  -4   3  12       64.46       55.07      3.58 o
  -3   3  12      182.16      182.79      6.07 o
  -2   3  12       24.29       16.95      5.60 o
   2   3  12        3.36        3.91      2.20 o
   3   3  12       10.71       13.13      4.51 o
   4   3  12       17.96       16.32      3.94 o
 -10   4  12        0.56        5.60      6.56 o
  -9   4  12        0.92       -5.19      5.19 o
  -8   4  12        0.81       -2.60      5.06 o
  -7   4  12        3.00        1.81      2.63 o
  -6   4  12       23.19       18.91      3.35 o
  -5   4  12       13.63        9.57      3.35 o
  -4   4  12        6.48        7.65      4.51 o
  -3   4  12       18.45       20.97      3.71 o
  -2   4  12        8.32       10.16      3.21 o
  -1   4  12       16.72       22.64      5.81 o
   0   4  12       48.32       38.81      5.47 o
   1   4  12        7.48       11.48      4.51 o
   2   4  12       18.90       17.10      3.76 o
   3   4  12       73.47       90.96      7.24 o
   4   4  12       59.51       76.27      6.10 o
  -9   5  12        0.77        6.83      6.97 o
  -8   5  12        3.92       -4.78      5.33 o
  -7   5  12        1.64        6.70      6.56 o
  -6   5  12        7.02        1.15      5.26 o
  -5   5  12       14.79       16.79      3.08 o
  -4   5  12       27.73       26.51      6.42 o
  -3   5  12        9.66        7.65      4.78 o
  -2   5  12        3.16        5.88      4.65 o
  -1   5  12      100.97       98.53      9.16 o
   0   5  12        7.48        4.10      4.65 o
   1   5  12       11.83        9.43      5.47 o
   2   5  12       13.87       18.88      7.86 o
   3   5  12       24.51       28.10      4.35 o
   4   5  12        5.43        8.90      6.15 o
  -9   6  12       16.37       18.72      8.88 o
  -8   6  12        1.61        8.47      6.70 o
  -7   6  12        8.02        2.46      6.15 o
  -6   6  12        3.38        2.96      2.80 o
  -5   6  12       20.87        8.88      6.42 o
  -4   6  12       18.09       18.86      6.70 o
  -3   6  12       37.82       38.68      7.38 o
  -2   6  12        6.53        8.06      5.60 o
  -1   6  12       42.21       47.15      7.93 o
   0   6  12       25.45       25.15      6.97 o
   1   6  12       12.73       20.05      4.51 o
   2   6  12        9.44       14.76      5.67 o
   3   6  12       43.96       46.07      5.17 o
  -8   7  12        0.58       10.11      7.52 o
  -7   7  12        3.56        7.65      7.11 o
  -6   7  12       24.58       21.23      4.37 o
  -5   7  12       21.83       16.54      7.11 o
  -4   7  12       34.04       30.75      7.79 o
  -3   7  12       31.16       35.94      8.20 o
  -2   7  12        2.88        6.83      5.60 o
  -1   7  12       17.05        4.65      6.29 o
   0   7  12        0.15        2.73      6.15 o
   1   7  12        1.31        3.47      2.88 o
   2   7  12        2.19        7.33      3.15 o
   3   7  12        2.03        0.14      3.60 o
  -8   8  12        0.86        6.01      6.97 o
  -7   8  12        1.01        5.88      7.11 o
  -6   8  12        8.12       10.93      7.38 o
  -5   8  12       14.87        8.61      6.97 o
  -4   8  12        1.66        7.79      6.70 o
  -3   8  12       14.52       27.74      8.34 o
  -2   8  12        2.59        3.14      6.70 o
  -1   8  12        3.12       10.11      7.38 o
   0   8  12        3.82        2.86      3.25 o
   1   8  12        0.65        0.76      3.14 o
   2   8  12        5.30        5.12      5.47 o
  -7   9  12        1.49       11.75      7.11 o
  -6   9  12        0.92        6.15      7.52 o
  -5   9  12       39.16       44.00     10.39 o
  -4   9  12        0.17        1.64      6.83 o
  -3   9  12        2.19       -2.05      6.29 o
  -2   9  12        1.02        5.88      7.11 o
  -1   9  12       77.01       96.07     13.12 o
   0   9  12        4.39        7.19      3.69 o
   1   9  12        4.42        6.68      3.83 o
   2   9  12        4.38        5.32      5.81 o
  -6  10  12        0.38        5.74      6.70 o
  -5  10  12       13.12        5.60      7.93 o
  -4  10  12        0.88        4.10      7.65 o
  -3  10  12        2.28        9.29      7.93 o
  -2  10  12        8.98       17.77      9.29 o
  -1  10  12       19.69       26.17      5.13 o
   0  10  12        6.67        1.50      4.42 o
   1  10  12        3.87        6.67      4.43 o
  -5  11  12       31.81       38.81     11.07 o
  -4  11  12        8.93        4.78      7.79 o
  -3  11  12        3.86        1.64      8.06 o
  -2  11  12        3.82        1.50      7.52 o
  -1  11  12        0.87       -1.99      4.55 o
  -3 -10  13        0.84       -8.88      8.88 o
  -2 -10  13        0.28       -3.28      9.84 o
  -5  -9  13        3.38        5.88      9.57 o
  -4  -9  13        8.22        4.92      9.84 o
  -3  -9  13        7.45        0.00      9.02 o
  -2  -9  13        4.66        1.50      9.84 o
  -1  -9  13        1.94       -8.61      8.61 o
   0  -9  13        0.82        0.14     10.11 o
  -6  -8  13        4.62       -7.52      7.52 o
  -5  -8  13        1.23       -3.55      7.79 o
  -4  -8  13        4.51       -0.55      8.34 o
  -3  -8  13        2.80        2.05      8.75 o
  -2  -8  13        9.42       -1.78      9.57 o
  -1  -8  13        0.51       -8.20      8.20 o
   0  -8  13        1.59       -8.20      8.20 o
   1  -8  13       17.54       26.92     11.75 o
  -7  -7  13        2.83        9.84      9.98 o
  -6  -7  13        3.08        1.91      8.47 o
  -5  -7  13        8.68       -0.68      8.06 o
  -4  -7  13        0.06       -1.09      7.93 o
  -3  -7  13        4.85       -0.41      7.93 o
  -2  -7  13       15.57       18.59     10.66 o
  -1  -7  13        0.65       -4.24      8.34 o
   0  -7  13        9.26        2.19      8.88 o
   1  -7  13        0.49       -1.64      8.88 o
  -8  -6  13        1.99        2.43      2.94 o
  -7  -6  13        0.04        4.65      8.06 o
  -6  -6  13       12.88       26.51     10.52 o
  -5  -6  13       26.11       31.30     10.25 o
  -4  -6  13        7.75        6.42      8.06 o
  -3  -6  13       24.86       23.10      9.70 o
  -2  -6  13        2.70        3.83      8.20 o
  -1  -6  13        1.68       -6.70      6.70 o
   0  -6  13       14.97        3.28      8.47 o
   1  -6  13       26.23       39.50     11.34 o
   2  -6  13       98.14      142.26     18.18 o
  -8  -5  13        7.47       15.57      8.06 o
  -7  -5  13        2.24       10.66      8.20 o
  -6  -5  13        6.82       -4.24      6.42 o
  -5  -5  13       49.14       44.14     12.03 o
  -4  -5  13        5.29        0.82      6.97 o
  -3  -5  13        3.61        2.60      7.38 o
  -2  -5  13        2.07        5.06      7.52 o
  -1  -5  13        6.70       -1.50      7.65 o
   0  -5  13        2.77       -4.65      6.70 o
   1  -5  13       22.85       42.64     11.07 o
  -9  -4  13       10.86       12.85      5.06 o
  -8  -4  13        0.56       -0.45      2.68 o
  -7  -4  13        7.73       -4.92      6.83 o
  -6  -4  13        2.15        1.78      6.42 o
  -5  -4  13       16.70       14.21      8.20 o
  -4  -4  13       39.35       50.15     11.75 o
  -3  -4  13        3.99       10.82      4.14 o
  -2  -4  13        1.21        2.21      4.71 o
  -1  -4  13        9.06       11.84      4.53 o
   0  -4  13        7.37        6.15      8.06 o
   1  -4  13       14.62        9.16      8.06 o
  -9  -3  13       31.95       41.68      6.42 o
  -8  -3  13       18.79       20.46      3.79 o
  -7  -3  13       11.44       10.80      6.97 o
  -6  -3  13        4.45       11.34      6.83 o
  -5  -3  13        1.88        3.78      3.52 o
  -4  -3  13       13.83       14.15      4.04 o
  -3  -3  13       16.08       10.46      3.66 o
  -2  -3  13        0.67        1.94      3.41 o
  -1  -3  13       17.71       27.48      6.63 o
   0  -3  13        4.89       -3.37      3.86 o
   1  -3  13       12.97       17.63      6.56 o
  -9  -2  13        1.77        1.64      4.65 o
  -8  -2  13        1.93       -3.55      3.55 o
  -7  -2  13        3.92        4.65      6.56 o
  -6  -2  13       26.54       27.47      9.43 o
  -5  -2  13       17.70       16.31      3.93 o
  -4  -2  13       22.14       23.50      4.51 o
  -3  -2  13       27.03       28.54      4.18 o
  -2  -2  13        1.01        3.17      3.11 o
  -1  -2  13       14.97       25.96      4.33 o
   0  -2  13        1.85        5.39      3.79 o
   1  -2  13       37.96       43.05      7.38 o
   2  -2  13      216.00      248.18     14.35 o
   3  -2  13        1.00        3.96      5.06 o
  -9  -1  13       23.21       22.55      6.29 o
  -8  -1  13       16.06       22.55      5.19 o
  -7  -1  13        5.15        6.29      3.14 o
  -6  -1  13       17.74       19.77      4.51 o
  -5  -1  13       24.57       21.42      3.67 o
  -4  -1  13       20.19       27.17      3.91 o
  -3  -1  13       25.25       20.95      3.45 o
  -2  -1  13        3.59       -0.07      2.55 o
  -1  -1  13       62.45       76.28     10.18 o
   0  -1  13        4.25        4.24      3.96 o
   1  -1  13       27.23       31.75      3.87 o
   2  -1  13       47.50       61.91      6.70 o
   3  -1  13        6.53       12.03      5.06 o
  -9   0  13        5.77        7.11      5.33 o
  -8   0  13        0.23        6.83      4.51 o
  -7   0  13        2.53       -3.14      3.14 o
  -6   0  13        6.90        7.38      3.69 o
  -5   0  13        9.45        1.66      4.51 o
  -4   0  13      175.30      180.39     11.96 o
  -3   0  13        2.86        7.04      2.40 o
  -2   0  13       14.01       14.23      2.53 o
  -1   0  13       79.47       93.17     12.09 o
   0   0  13        3.59        3.32      2.19 o
   1   0  13        0.98        2.19      2.87 o
   2   0  13        1.32        2.19      3.69 o
   3   0  13        0.02        1.09      3.83 o
  -9   1  13       23.12       30.07      6.83 o
  -8   1  13       16.06       23.23      5.74 o
  -7   1  13        5.20        6.15      3.96 o
  -6   1  13       17.86       20.54      2.72 o
  -5   1  13       24.86       21.87      3.76 o
  -4   1  13       19.86       23.25      3.83 o
  -3   1  13       25.71       23.78      7.52 o
  -2   1  13        3.97        2.87      5.60 o
   0   1  13        4.16        6.37      3.62 o
   1   1  13       27.23       38.95      4.10 o
   2   1  13       46.64       54.66      5.88 o
   3   1  13        7.00       12.44      4.51 o
  -9   2  13        1.75        4.78      5.33 o
  -8   2  13        1.92       -3.42      4.65 o
  -7   2  13        3.92        3.28      4.10 o
  -6   2  13       26.29       29.50      3.32 o
  -5   2  13       17.62       15.79      3.35 o
  -4   2  13       22.35       25.31      4.71 o
  -3   2  13       27.14       27.20      7.38 o
   1   2  13       38.11       44.82      4.10 o
   2   2  13      215.87      245.99     12.44 o
   3   2  13        1.04        1.91      3.69 o
  -9   3  13       32.06       38.13      8.34 o
  -8   3  13       18.79       30.48      6.83 o
  -7   3  13       11.43        5.74      5.19 o
  -6   3  13        4.49        5.64      3.21 o
  -5   3  13        1.84        0.03      1.90 o
  -4   3  13       14.02       12.21      1.76 o
   1   3  13       12.86       10.52      2.60 o
   2   3  13       18.32       26.92      4.10 o
   3   3  13        4.59       16.40      4.65 o
  -9   4  13       10.94       14.62      7.24 o
  -8   4  13        0.58       -4.92      4.92 o
  -7   4  13        7.71        6.42      5.33 o
  -6   4  13        2.29        4.55      2.60 o
  -5   4  13       16.31       17.04      2.69 o
  -4   4  13       39.14       53.98      6.29 o
  -3   4  13        4.08        1.23      3.28 o
  -2   4  13        1.03       -1.23      2.60 o
   1   4  13       14.88       15.85      3.69 o
   2   4  13        6.91        9.91      2.79 o
   3   4  13        0.73        0.20      3.05 o
  -8   5  13        7.45        4.10      6.70 o
  -7   5  13        2.33       -5.06      5.06 o
  -6   5  13        6.82        2.54      2.65 o
  -5   5  13       49.71       46.87      3.85 o
  -4   5  13        5.12        5.47      4.92 o
  -3   5  13        3.56        4.10      4.51 o
  -2   5  13        2.04        0.55      4.10 o
  -1   5  13        6.61       10.11      4.37 o
   0   5  13        3.16        4.24      4.51 o
   1   5  13       22.89       19.27      5.60 o
   2   5  13       43.49       54.26      5.40 o
  -8   6  13        1.96        1.50      6.42 o
  -7   6  13        0.05        3.83      6.29 o
  -6   6  13       12.74       15.92      3.45 o
  -5   6  13       25.99       26.81      3.58 o
  -4   6  13        7.84       15.58      6.15 o
  -3   6  13       24.90       20.36      6.15 o
  -2   6  13        2.68        1.37      4.78 o
  -1   6  13        1.85       -3.01      4.37 o
   0   6  13       14.36       15.85      6.15 o
   1   6  13       26.37       30.57      3.42 o
   2   6  13       98.11      141.55     14.01 o
  -7   7  13        2.81        7.93      7.24 o
  -6   7  13        3.07        3.89      3.20 o
  -5   7  13        8.68        0.41      6.42 o
  -4   7  13        0.05        5.06      6.01 o
  -3   7  13        4.79        4.37      5.60 o
  -2   7  13       15.54       25.15      7.38 o
  -1   7  13        0.47       -0.27      5.33 o
   0   7  13        9.66        4.92      6.15 o
   1   7  13        0.45        6.17      2.95 o
   2   7  13        6.84       12.85      4.24 o
  -7   8  13        2.55       -1.64      7.11 o
  -6   8  13        4.72       -2.60      6.56 o
  -5   8  13        1.16       -1.78      6.42 o
  -4   8  13        4.49        9.43      6.83 o
  -3   8  13        2.84       -0.14      6.01 o
  -2   8  13        9.45        8.47      6.56 o
  -1   8  13        0.42       -1.91      5.88 o
   0   8  13        1.51        3.99      3.62 o
   1   8  13       17.65       32.99      8.27 o
  -6   9  13        1.89       10.52      8.34 o
  -5   9  13        3.39       -2.73      7.52 o
  -4   9  13        8.02        7.38      7.11 o
  -3   9  13        7.44        4.78      6.70 o
  -2   9  13        4.70       -1.91      6.42 o
  -1   9  13        2.01        4.10      3.83 o
   0   9  13        0.91        2.22      5.74 o
  -4  10  13        1.26        6.01      7.93 o
  -3  10  13        0.81        0.41      7.38 o
  -2  10  13        0.28        2.32      7.52 o
  -4  -8  14        0.02       -7.79      7.79 o
  -3  -8  14        1.88        2.46      9.57 o
  -2  -8  14        0.43       -8.34      8.34 o
  -6  -7  14        1.96        8.47      9.57 o
  -5  -7  14        1.72        1.37      9.02 o
  -4  -7  14        2.17        5.06      9.02 o
  -3  -7  14        0.02       -6.97      6.97 o
  -2  -7  14       16.27       11.89     10.66 o
  -1  -7  14        0.27       -6.01      9.16 o
  -6  -6  14       16.71       17.36     10.39 o
  -5  -6  14       30.91       16.13      9.84 o
  -4  -6  14        3.39        3.01      8.47 o
  -3  -6  14        1.55       -6.70      7.38 o
  -2  -6  14        8.20        6.83      9.16 o
  -1  -6  14        0.77       -7.52      7.52 o
   0  -6  14        5.84       -5.19      8.88 o
  -7  -5  14        0.84        5.60      7.79 o
  -6  -5  14        3.87       -2.46      7.38 o
  -5  -5  14       14.10       10.52      8.47 o
  -4  -5  14       10.93       21.05     10.25 o
  -3  -5  14        2.58       -5.47      7.24 o
  -2  -5  14        4.68        7.11      8.34 o
  -1  -5  14       16.93        5.60      9.29 o
   0  -5  14        1.24       -6.83      6.83 o
  -8  -4  14        5.18       13.80      9.29 o
  -7  -4  14        2.14        8.47      7.24 o
  -6  -4  14        2.54       12.71      8.88 o
  -5  -4  14       44.43       52.61     12.44 o
  -4  -4  14        7.63        9.98      7.93 o
  -3  -4  14        0.68        5.06      7.93 o
  -2  -4  14       11.90        9.98      8.47 o
  -1  -4  14        2.50        2.73      7.79 o
  -8  -3  14        3.31        8.75      8.34 o
  -7  -3  14        6.68        8.20      7.79 o
  -6  -3  14       11.15       14.08      9.02 o
  -5  -3  14        0.13       -1.78      7.11 o
  -4  -3  14        5.17        7.69      3.89 o
  -3  -3  14        7.83       14.42      4.85 o
  -2  -3  14        1.36       -1.72      5.33 o
  -1  -3  14        0.50        1.67      4.06 o
  -8  -2  14        1.49        5.74      7.79 o
  -7  -2  14       20.15       20.64      9.84 o
  -6  -2  14       25.15       14.76      8.75 o
  -5  -2  14        8.17       -0.01      3.35 o
  -4  -2  14        4.18        7.49      3.58 o
  -3  -2  14        7.40        8.13      3.38 o
  -2  -2  14        4.36        7.43      5.19 o
  -1  -2  14        1.41        5.60      4.65 o
   0  -2  14       11.21       13.39      5.33 o
  -8  -1  14        8.30       14.49      3.69 o
  -7  -1  14        5.09        7.79      7.24 o
  -6  -1  14        1.37        1.64      5.88 o
  -5  -1  14        2.68        3.99      5.26 o
  -4  -1  14       18.41       19.29      3.65 o
  -3  -1  14        3.86        6.50      4.10 o
  -2  -1  14        4.79        7.32      4.99 o
  -1  -1  14        9.36       22.14      4.65 o
   0  -1  14       11.62       20.64      5.47 o
   1  -1  14       31.38       40.18      5.60 o
   2  -1  14       14.06       27.33      5.74 o
  -8   0  14       10.65       17.49      4.51 o
  -6   0  14        0.03        0.12      2.74 o
  -5   0  14        6.15       12.81      5.40 o
  -4   0  14        3.71        1.85      3.07 o
  -3   0  14        2.51        1.77      2.37 o
  -2   0  14       46.26       55.07      4.92 o
  -1   0  14       35.36       37.58      4.65 o
   0   0  14        7.05        9.44      5.12 o
   1   0  14        0.26        0.96      3.14 o
   2   0  14        4.39        6.70      4.10 o
  -8   1  14        8.43       13.39      4.78 o
  -7   1  14        4.99        7.52      3.42 o
  -6   1  14        1.23        1.18      8.06 o
  -5   1  14        2.88        4.73      2.65 o
  -4   1  14       18.62       22.94      5.12 o
  -3   1  14        3.97        6.56      2.32 o
   0   1  14       11.76       15.81      2.40 o
   1   1  14       31.52       29.93      4.37 o
   2   1  14       13.56       19.95      4.51 o
  -8   2  14        1.48        4.65      4.92 o
  -7   2  14       20.27       21.05      4.65 o
  -6   2  14       25.08       29.66      4.51 o
  -5   2  14        8.21        9.06      2.54 o
  -4   2  14        3.81        8.75      2.46 o
   1   2  14       52.12       61.77      5.33 o
   2   2  14        2.08        1.91      3.55 o
  -8   3  14        3.21       -4.51      4.51 o
  -7   3  14        6.65        3.42      4.65 o
  -6   3  14       11.06        7.12      2.73 o
  -5   3  14        0.11        3.69      2.73 o
  -4   3  14        5.45        6.97      2.19 o
   1   3  14       47.05       45.23      4.37 o
   2   3  14       12.37       17.90      4.24 o
  -8   4  14        5.22        6.83      6.01 o
  -7   4  14        2.11        3.55      5.06 o
  -6   4  14        2.59        2.19      5.26 o
  -5   4  14       44.44       42.35      3.76 o
  -4   4  14        7.59        0.68      2.73 o
   1   4  14        9.02       10.52      3.01 o
  -7   5  14        0.81        5.47      5.74 o
  -6   5  14        3.70        2.26      2.69 o
  -5   5  14       14.43        7.16      2.58 o
  -4   5  14       11.01        9.02      4.37 o
  -3   5  14        2.63        1.09      3.55 o
  -2   5  14        4.75        3.69      3.14 o
   1   5  14        5.24        9.29      2.87 o
  -7   6  14        3.92        0.27      6.42 o
  -6   6  14       16.60       18.21      3.48 o
  -5   6  14       30.92       26.71      3.38 o
  -4   6  14        3.31        3.55      5.19 o
  -3   6  14        1.36        4.78      4.78 o
  -2   6  14        8.17        9.98      5.06 o
  -1   6  14        0.86        4.10      4.65 o
   0   6  14        5.64        1.64      4.78 o
  -6   7  14        1.93        1.46      2.86 o
  -5   7  14        1.74        1.29      2.68 o
  -4   7  14        2.21        0.41      5.74 o
  -3   7  14        0.02       -4.65      4.65 o
  -2   7  14       16.36       16.95      6.29 o
  -1   7  14        0.27        3.83      5.74 o
  -4   8  14        0.03       -5.60      5.60 o
  -3   8  14        1.92        4.65      6.29 o
  -2   8  14        0.41       -2.32      5.74 o
  -5  -5  15        7.21       -2.73      8.06 o
  -4  -5  15        2.13       -0.41      8.34 o
  -3  -5  15       45.37       55.35     14.08 o
  -2  -5  15       17.57       11.75     11.07 o
  -6  -4  15        8.83       -4.24      8.34 o
  -5  -4  15       19.05       12.57      9.29 o
  -4  -4  15        2.50        2.05      8.61 o
  -3  -4  15       25.09       27.74     11.34 o
  -2  -4  15       40.76       40.86     12.71 o
  -6  -3  15       19.77       34.85     11.21 o
  -5  -3  15        6.11       -3.69      6.97 o
  -4  -3  15        0.13       -7.11      7.11 o
  -3  -3  15      111.62      102.91     15.44 o
  -6  -2  15       12.26       32.12     10.52 o
  -5  -2  15        4.38       -2.87      7.11 o
  -4  -2  15       13.55       27.62      4.85 o
  -3  -2  15        3.13       12.16      4.78 o
  -2  -2  15        1.11        7.11      5.06 o
  -1  -2  15       13.89       19.54      6.01 o
  -7  -1  15       12.47        5.06      6.83 o
  -6  -1  15        3.55       14.35      8.34 o
  -5  -1  15        0.13        4.98      3.53 o
  -4  -1  15        9.83       10.79      3.83 o
  -3  -1  15       56.84       72.57      6.56 o
  -2  -1  15       12.63       22.41      5.06 o
  -1  -1  15       12.09       12.03      5.06 o
   0  -1  15        2.36       -3.42      5.47 o
  -7   0  15        2.73        9.84      8.34 o
  -6   0  15        0.27        5.33      6.70 o
  -5   0  15        0.63        2.91      6.63 o
  -4   0  15        0.01        3.42      3.42 o
  -3   0  15       16.70       28.43      4.10 o
  -2   0  15       43.46       53.57      5.19 o
  -1   0  15        5.60        9.43      4.24 o
   0   0  15       11.50       14.21      5.74 o
  -7   1  15       12.49       10.39      8.06 o
  -6   1  15        3.53        3.62      3.37 o
  -5   1  15        0.11        0.41      3.28 o
  -4   1  15        9.70       12.16      3.55 o
  -3   1  15       57.19       71.20      5.60 o
  -1   1  15       12.08       11.48      3.69 o
   0   1  15        2.32        2.11      2.23 o
  -6   2  15       12.19       11.89      3.96 o
  -5   2  15        4.44        3.55      3.14 o
  -4   2  15       13.57       18.31      3.42 o
   0   2  15        3.31        8.10      2.19 o
  -6   3  15       19.96       24.74      4.37 o
  -5   3  15        6.19        9.29      3.01 o
  -4   3  15        0.14        1.37      2.05 o
  -6   4  15        8.74        6.69      7.45 o
  -5   4  15       19.03       18.45      3.42 o
  -5   5  15        7.27        3.12      3.14 o
 
